# Supplementary material for: Integrative Network Pharmacology, Molecular Docking, and Dynamics Simulations Reveal the Mechanisms of Cinnamomum tamala in Diabetic Nephropathy Treatment: An In Silico Study
Source: Curr Issues Mol Biol. 2024 Oct 23;46(11):11868–89. doi: 10.3390/cimb46110705 (PMC11592827; doi:10.3390/cimb46110705)
Supplement: Supplementary file 1 [file cimb-46-00705-s001.zip]

Archive with 2 entries (2 files):
- ESR1-Elemol.pdb
- cimb-3189617-supplementary.pdf
