# Supplementary material for: Integrative Network Pharmacology, Molecular Docking, and Dynamics Simulations Reveal the Mechanisms of Cinnamomum tamala in Diabetic Nephropathy Treatment: An In Silico Study
Source: Curr Issues Mol Biol. 2024 Oct 23;46(11):11868–89. doi: 10.3390/cimb46110705 (PMC11592827; doi:10.3390/cimb46110705)
Supplement: Supplementary file 1 [file cimb-46-00705-s001.zip › ESR1-Elemol.pdb]

HEADER    TRANSFERASE                             03-FEB-20   6VPF
TITLE     ESTROGEN RECEPTOR ALPHA LIGAND BINDING DOMAIN IN COMPLEX
TITLE    2 WITH THE SELECTIVE ESTROGEN RECEPTOR MODULATOR CLOMIPHENE
EXPDTA    X-RAY DIFFRACTION
REMARK   2 RESOLUTION.    1.60 ANGSTROMS
REMARK   3  R VALUE : 0.201000
REMARK   3  FREE R VALUE : 0.234000
REMARK   4 6VPF COMPLIES WITH FORMAT V. 3.30,
REMARK 200  TEMPERATURE           (KELVIN) : 100.00
REMARK 200  PH                             : NULL
REMARK 350 BIOMOLECULE: 1
REMARK 350 APPLY THE FOLLOWING TO CHAINS: B, D
REMARK 350   BIOMT1  1   1.000000 0.000000 0.000000   0.000000
REMARK 350   BIOMT2  1   0.000000 1.000000 0.000000   0.000000
REMARK 350   BIOMT3  1   0.000000 0.000000 1.000000   0.000000
REMARK 350 BIOMOLECULE: 2
REMARK 350 APPLY THE FOLLOWING TO CHAINS: A
REMARK 350   BIOMT1  1   1.000000 0.000000 0.000000   0.000000
REMARK 350   BIOMT2  1   0.000000 1.000000 0.000000   0.000000
REMARK 350   BIOMT3  1   0.000000 0.000000 1.000000   0.000000
REMARK 350 APPLY THE FOLLOWING TO CHAINS: C
REMARK 350   BIOMT1  2   1.000000 0.000000 0.000000   29.165000
REMARK 350   BIOMT2  2   0.000000 1.000000 0.000000   -50.515260
REMARK 350   BIOMT3  2   0.000000 0.000000 1.000000   0.000000
REMARK 888
REMARK 888 WRITTEN BY MAESTRO (A PRODUCT OF SCHRODINGER, LLC)
CRYST1   58.330   58.330  275.880  90.00  90.00 120.00 P 32         12
ATOM      1  N   ALA A 307      33.178   4.779  54.471  1.00 51.55           N  
ANISOU    1  N   ALA A 307     6544   8363   4679  -1013    140   1120
ATOM      2  CA  ALA A 307      33.800   3.701  53.680  1.00 51.69           C  
ANISOU    2  CA  ALA A 307     6304   8944   4393  -1000    173    824
ATOM      3  C   ALA A 307      34.989   3.085  54.472  1.00 50.00           C  
ANISOU    3  C   ALA A 307     6054   8572   4371  -1051    183    432
ATOM      4  O   ALA A 307      35.096   3.244  55.691  1.00 48.45           O  
ANISOU    4  O   ALA A 307     6029   7868   4510  -1059    136    335
ATOM      5  CB  ALA A 307      34.178   4.180  52.260  1.00 55.27           C  
ANISOU    5  CB  ALA A 307     6580   9906   4514  -1122    293   1171
ATOM      6  H1  ALA A 307      32.364   5.149  54.001  1.00  0.00           H  
ATOM      7  H2  ALA A 307      32.865   4.431  55.366  1.00  0.00           H  
ATOM      8  HA  ALA A 307      33.070   2.899  53.560  1.00  0.00           H  
ATOM      9  HB1 ALA A 307      34.549   3.366  51.635  1.00  0.00           H  
ATOM     10  HB2 ALA A 307      33.311   4.598  51.746  1.00  0.00           H  
ATOM     11  HB3 ALA A 307      34.945   4.955  52.289  1.00  0.00           H  
ATOM     12  N   LEU A 308      35.858   2.348  53.757  1.00 51.88           N  
ANISOU   12  N   LEU A 308     6051   9282   4380  -1072    244    206
ATOM     13  CA  LEU A 308      37.095   1.751  54.274  1.00 49.75           C  
ANISOU   13  CA  LEU A 308     5708   8929   4267  -1121    271   -104
ATOM     14  C   LEU A 308      38.223   2.788  54.465  1.00 52.78           C  
ANISOU   14  C   LEU A 308     6096   9252   4707  -1350    382    205
ATOM     15  O   LEU A 308      39.197   2.491  55.156  1.00 53.65           O  
ANISOU   15  O   LEU A 308     6132   9317   4934  -1424    416     21
ATOM     16  CB  LEU A 308      37.547   0.626  53.313  1.00 49.82           C  
ANISOU   16  CB  LEU A 308     5434   9469   4028  -1030    294   -507
ATOM     17  CG  LEU A 308      36.546  -0.547  53.175  1.00 48.24           C  
ANISOU   17  CG  LEU A 308     5179   9355   3796   -825    191   -909
ATOM     18  CD1 LEU A 308      36.951  -1.497  52.029  1.00 50.40           C  
ANISOU   18  CD1 LEU A 308     5142  10200   3808   -757    237  -1301
ATOM     19  CD2 LEU A 308      36.362  -1.307  54.500  1.00 44.28           C  
ANISOU   19  CD2 LEU A 308     4846   8275   3703   -740     88  -1154
ATOM     20  H   LEU A 308      35.693   2.222  52.768  1.00  0.00           H  
ATOM     21  HA  LEU A 308      36.892   1.318  55.255  1.00  0.00           H  
ATOM     22  HB3 LEU A 308      38.510   0.227  53.637  1.00  0.00           H  
ATOM     23  HB2 LEU A 308      37.723   1.062  52.328  1.00  0.00           H  
ATOM     24  HG  LEU A 308      35.572  -0.141  52.899  1.00  0.00           H  
ATOM     25 HD11 LEU A 308      37.102  -2.519  52.372  1.00  0.00           H  
ATOM     26 HD12 LEU A 308      36.178  -1.528  51.261  1.00  0.00           H  
ATOM     27 HD13 LEU A 308      37.876  -1.186  51.543  1.00  0.00           H  
ATOM     28 HD21 LEU A 308      36.026  -2.332  54.341  1.00  0.00           H  
ATOM     29 HD22 LEU A 308      37.291  -1.354  55.068  1.00  0.00           H  
ATOM     30 HD23 LEU A 308      35.615  -0.820  55.126  1.00  0.00           H  
ATOM     31  N   SER A 309      38.066   3.980  53.861  1.00 49.00           N  
ANISOU   31  N   SER A 309     5690   8775   4152  -1462    437    685
ATOM     32  CA  SER A 309      38.989   5.113  53.933  1.00 49.59           C  
ANISOU   32  CA  SER A 309     5765   8780   4297  -1710    551   1026
ATOM     33  C   SER A 309      38.932   5.903  55.257  1.00 45.44           C  
ANISOU   33  C   SER A 309     5492   7574   4200  -1805    517   1119
ATOM     34  O   SER A 309      39.814   6.735  55.470  1.00 44.25           O  
ANISOU   34  O   SER A 309     5344   7280   4188  -2029    599   1297
ATOM     35  CB  SER A 309      38.730   6.019  52.709  1.00 48.76           C  
ANISOU   35  CB  SER A 309     5606   8984   3936  -1795    635   1540
ATOM     36  OG  SER A 309      37.486   6.691  52.791  1.00 54.36           O  
ANISOU   36  OG  SER A 309     6527   9364   4764  -1696    561   1808
ATOM     37  H   SER A 309      37.230   4.144  53.319  1.00  0.00           H  
ATOM     38  HA  SER A 309      40.002   4.718  53.842  1.00  0.00           H  
ATOM     39  HB3 SER A 309      38.761   5.437  51.787  1.00  0.00           H  
ATOM     40  HB2 SER A 309      39.517   6.769  52.626  1.00  0.00           H  
ATOM     41  HG  SER A 309      37.554   7.384  53.453  1.00  0.00           H  
ATOM     42  N   LEU A 310      37.918   5.653  56.108  1.00 41.27           N  
ANISOU   42  N   LEU A 310     5155   6653   3872  -1644    398    976
ATOM     43  CA  LEU A 310      37.747   6.316  57.402  1.00 38.77           C  
ANISOU   43  CA  LEU A 310     5068   5728   3934  -1707    359   1032
ATOM     44  C   LEU A 310      38.880   5.977  58.383  1.00 37.59           C  
ANISOU   44  C   LEU A 310     4879   5436   3969  -1834    374    786
ATOM     45  O   LEU A 310      39.285   4.818  58.478  1.00 36.15           O  
ANISOU   45  O   LEU A 310     4548   5483   3703  -1760    354    451
ATOM     46  CB  LEU A 310      36.396   5.908  58.040  1.00 37.50           C  
ANISOU   46  CB  LEU A 310     5074   5266   3907  -1494    231    872
ATOM     47  CG  LEU A 310      35.125   6.378  57.300  1.00 42.45           C  
ANISOU   47  CG  LEU A 310     5795   5880   4454  -1363    192   1139
ATOM     48  CD1 LEU A 310      33.863   5.840  58.006  1.00 40.13           C  
ANISOU   48  CD1 LEU A 310     5642   5286   4320  -1176     70    922
ATOM     49  CD2 LEU A 310      35.059   7.907  57.101  1.00 46.30           C  
ANISOU   49  CD2 LEU A 310     6403   6104   5084  -1496    258   1605
ATOM     50  H   LEU A 310      37.227   4.956  55.868  1.00  0.00           H  
ATOM     51  HA  LEU A 310      37.762   7.392  57.226  1.00  0.00           H  
ATOM     52  HB3 LEU A 310      36.348   6.298  59.059  1.00  0.00           H  
ATOM     53  HB2 LEU A 310      36.370   4.821  58.141  1.00  0.00           H  
ATOM     54  HG  LEU A 310      35.148   5.926  56.308  1.00  0.00           H  
ATOM     55 HD11 LEU A 310      33.126   5.510  57.274  1.00  0.00           H  
ATOM     56 HD12 LEU A 310      34.082   4.986  58.649  1.00  0.00           H  
ATOM     57 HD13 LEU A 310      33.385   6.592  58.634  1.00  0.00           H  
ATOM     58 HD21 LEU A 310      34.091   8.323  57.383  1.00  0.00           H  
ATOM     59 HD22 LEU A 310      35.812   8.433  57.685  1.00  0.00           H  
ATOM     60 HD23 LEU A 310      35.222   8.164  56.054  1.00  0.00           H  
ATOM     61  N   THR A 311      39.312   6.996  59.142  1.00 37.82           N  
ANISOU   61  N   THR A 311     5026   5086   4259  -2019    407    945
ATOM     62  CA  THR A 311      40.142   6.838  60.339  1.00 36.70           C  
ANISOU   62  CA  THR A 311     4859   4777   4309  -2134    400    705
ATOM     63  C   THR A 311      39.321   6.214  61.491  1.00 33.30           C  
ANISOU   63  C   THR A 311     4557   4050   4046  -1954    273    416
ATOM     64  O   THR A 311      38.091   6.172  61.420  1.00 32.08           O  
ANISOU   64  O   THR A 311     4533   3754   3903  -1783    205    444
ATOM     65  CB  THR A 311      40.712   8.205  60.818  1.00 38.76           C  
ANISOU   65  CB  THR A 311     5193   4725   4810  -2406    472    927
ATOM     66  OG1 THR A 311      39.738   9.043  61.412  1.00 38.06           O  
ANISOU   66  OG1 THR A 311     5343   4138   4978  -2358    415   1013
ATOM     67  CG2 THR A 311      41.448   8.986  59.717  1.00 42.58           C  
ANISOU   67  CG2 THR A 311     5576   5450   5152  -2589    602   1318
ATOM     68  H   THR A 311      38.934   7.921  58.985  1.00  0.00           H  
ATOM     69  HA  THR A 311      40.973   6.171  60.104  1.00  0.00           H  
ATOM     70  HB  THR A 311      41.446   8.004  61.600  1.00  0.00           H  
ATOM     71  HG1 THR A 311      39.211   9.436  60.711  1.00  0.00           H  
ATOM     72 HG21 THR A 311      41.891   9.899  60.116  1.00  0.00           H  
ATOM     73 HG22 THR A 311      42.255   8.390  59.290  1.00  0.00           H  
ATOM     74 HG23 THR A 311      40.783   9.275  58.903  1.00  0.00           H  
ATOM     75  N   ALA A 312      40.015   5.750  62.542  1.00 32.03           N  
ANISOU   75  N   ALA A 312     4340   3828   4000  -1992    242    157
ATOM     76  CA  ALA A 312      39.394   5.176  63.738  1.00 29.13           C  
ANISOU   76  CA  ALA A 312     4068   3231   3771  -1830    126    -88
ATOM     77  C   ALA A 312      38.474   6.150  64.499  1.00 28.68           C  
ANISOU   77  C   ALA A 312     4235   2743   3921  -1839     90     25
ATOM     78  O   ALA A 312      37.423   5.724  64.973  1.00 26.86           O  
ANISOU   78  O   ALA A 312     4116   2368   3723  -1658     11    -36
ATOM     79  CB  ALA A 312      40.488   4.614  64.651  1.00 28.48           C  
ANISOU   79  CB  ALA A 312     3866   3194   3760  -1882    102   -327
ATOM     80  H   ALA A 312      41.023   5.805  62.546  1.00  0.00           H  
ATOM     81  HA  ALA A 312      38.773   4.341  63.411  1.00  0.00           H  
ATOM     82  HB1 ALA A 312      40.073   4.286  65.604  1.00  0.00           H  
ATOM     83  HB2 ALA A 312      40.978   3.754  64.195  1.00  0.00           H  
ATOM     84  HB3 ALA A 312      41.253   5.362  64.857  1.00  0.00           H  
ATOM     85  N   ASP A 313      38.846   7.441  64.550  1.00 30.67           N  
ANISOU   85  N   ASP A 313     4519   2807   4326  -2008    151    176
ATOM     86  CA  ASP A 313      38.035   8.519  65.133  1.00 30.91           C  
ANISOU   86  CA  ASP A 313     4641   2513   4590  -1842    124    247
ATOM     87  C   ASP A 313      36.771   8.828  64.311  1.00 31.15           C  
ANISOU   87  C   ASP A 313     4820   2454   4562  -1762    124    472
ATOM     88  O   ASP A 313      35.729   9.100  64.907  1.00 30.14           O  
ANISOU   88  O   ASP A 313     4750   2147   4557  -1547     76    429
ATOM     89  CB  ASP A 313      38.843   9.821  65.370  1.00 35.65           C  
ANISOU   89  CB  ASP A 313     5180   2964   5400  -1976    198    360
ATOM     90  CG  ASP A 313      40.092   9.690  66.261  1.00 38.44           C  
ANISOU   90  CG  ASP A 313     5396   3369   5840  -2018    155    131
ATOM     91  OD1 ASP A 313      40.129   8.774  67.112  1.00 36.48           O  
ANISOU   91  OD1 ASP A 313     5111   3191   5557  -1860     55    -92
ATOM     92  OD2 ASP A 313      40.947  10.597  66.174  1.00 42.44           O1-
ANISOU   92  OD2 ASP A 313     5822   3857   6445  -2208    218    201
ATOM     93  H   ASP A 313      39.720   7.722  64.130  1.00  0.00           H  
ATOM     94  HA  ASP A 313      37.684   8.166  66.106  1.00  0.00           H  
ATOM     95  HB3 ASP A 313      38.199  10.575  65.826  1.00  0.00           H  
ATOM     96  HB2 ASP A 313      39.163  10.221  64.405  1.00  0.00           H  
ATOM     97  N   GLN A 314      36.875   8.751  62.973  1.00 32.76           N  
ANISOU   97  N   GLN A 314     5028   2867   4553  -1910    182    726
ATOM     98  CA  GLN A 314      35.755   8.913  62.041  1.00 33.52           C  
ANISOU   98  CA  GLN A 314     5194   2992   4548  -1760    171    977
ATOM     99  C   GLN A 314      34.771   7.730  62.061  1.00 30.83           C  
ANISOU   99  C   GLN A 314     4852   2791   4072  -1504     69    764
ATOM    100  O   GLN A 314      33.573   7.959  61.902  1.00 30.60           O  
ANISOU  100  O   GLN A 314     4925   2643   4056  -1349     18    867
ATOM    101  CB  GLN A 314      36.288   9.163  60.620  1.00 36.41           C  
ANISOU  101  CB  GLN A 314     5428   3727   4680  -1849    266   1280
ATOM    102  CG  GLN A 314      36.910  10.563  60.446  1.00 39.83           C  
ANISOU  102  CG  GLN A 314     5900   3943   5291  -2092    371   1626
ATOM    103  CD  GLN A 314      37.624  10.741  59.103  1.00 43.84           C  
ANISOU  103  CD  GLN A 314     6237   4879   5540  -2218    480   1938
ATOM    104  OE1 GLN A 314      38.137   9.785  58.525  1.00 44.57           O  
ANISOU  104  OE1 GLN A 314     6149   5474   5313  -2155    488   1809
ATOM    105  NE2 GLN A 314      37.699  11.982  58.619  1.00 46.97           N  
ANISOU  105  NE2 GLN A 314     6653   5099   6096  -2283    577   2249
ATOM    106  H   GLN A 314      37.770   8.526  62.560  1.00  0.00           H  
ATOM    107  HA  GLN A 314      35.193   9.798  62.347  1.00  0.00           H  
ATOM    108  HB3 GLN A 314      35.475   9.058  59.900  1.00  0.00           H  
ATOM    109  HB2 GLN A 314      37.011   8.387  60.372  1.00  0.00           H  
ATOM    110  HG3 GLN A 314      37.636  10.759  61.235  1.00  0.00           H  
ATOM    111  HG2 GLN A 314      36.133  11.321  60.550  1.00  0.00           H  
ATOM    112 HE22 GLN A 314      38.174  12.155  57.745  1.00  0.00           H  
ATOM    113 HE21 GLN A 314      37.284  12.754  59.119  1.00  0.00           H  
ATOM    114  N   MET A 315      35.284   6.507  62.288  1.00 29.09           N  
ANISOU  114  N   MET A 315     4503   2809   3741  -1462     38    469
ATOM    115  CA  MET A 315      34.491   5.292  62.482  1.00 27.47           C  
ANISOU  115  CA  MET A 315     4289   2681   3466  -1249    -56    244
ATOM    116  C   MET A 315      33.669   5.353  63.783  1.00 24.86           C  
ANISOU  116  C   MET A 315     4116   1972   3356  -1171   -133    145
ATOM    117  O   MET A 315      32.474   5.072  63.736  1.00 25.36           O  
ANISOU  117  O   MET A 315     4247   1980   3410  -1013   -195    146
ATOM    118  CB  MET A 315      35.411   4.050  62.404  1.00 25.77           C  
ANISOU  118  CB  MET A 315     3905   2729   3160  -1222    -69    -47
ATOM    119  CG  MET A 315      34.720   2.687  62.614  1.00 23.63           C  
ANISOU  119  CG  MET A 315     3624   2460   2895  -1028   -165   -294
ATOM    120  SD  MET A 315      33.480   2.219  61.374  1.00 32.44           S  
ANISOU  120  SD  MET A 315     4670   3883   3773   -876   -190   -287
ATOM    121  CE  MET A 315      34.568   1.715  60.014  1.00 27.07           C  
ANISOU  121  CE  MET A 315     3754   3687   2844   -944   -102   -352
ATOM    122  H   MET A 315      36.286   6.401  62.374  1.00  0.00           H  
ATOM    123  HA  MET A 315      33.784   5.231  61.652  1.00  0.00           H  
ATOM    124  HB3 MET A 315      36.205   4.146  63.146  1.00  0.00           H  
ATOM    125  HB2 MET A 315      35.921   4.045  61.440  1.00  0.00           H  
ATOM    126  HG3 MET A 315      34.248   2.651  63.596  1.00  0.00           H  
ATOM    127  HG2 MET A 315      35.472   1.899  62.630  1.00  0.00           H  
ATOM    128  HE1 MET A 315      33.979   1.346  59.175  1.00  0.00           H  
ATOM    129  HE2 MET A 315      35.171   2.554  59.669  1.00  0.00           H  
ATOM    130  HE3 MET A 315      35.232   0.915  60.341  1.00  0.00           H  
ATOM    131  N   VAL A 316      34.300   5.776  64.895  1.00 24.50           N  
ANISOU  131  N   VAL A 316     4096   1721   3493  -1275   -124     51
ATOM    132  CA  VAL A 316      33.645   6.016  66.188  1.00 23.00           C  
ANISOU  132  CA  VAL A 316     3814   1446   3479  -1031   -145    -73
ATOM    133  C   VAL A 316      32.547   7.090  66.104  1.00 28.71           C  
ANISOU  133  C   VAL A 316     4615   1995   4300   -943   -120     83
ATOM    134  O   VAL A 316      31.449   6.851  66.602  1.00 22.66           O  
ANISOU  134  O   VAL A 316     3837   1234   3541   -772   -146     26
ATOM    135  CB  VAL A 316      34.671   6.419  67.292  1.00 24.98           C  
ANISOU  135  CB  VAL A 316     3915   1693   3882  -1048   -120   -187
ATOM    136  CG1 VAL A 316      34.090   7.049  68.574  1.00 22.11           C  
ANISOU  136  CG1 VAL A 316     3451   1283   3668   -873   -111   -290
ATOM    137  CG2 VAL A 316      35.517   5.211  67.694  1.00 22.21           C  
ANISOU  137  CG2 VAL A 316     3465   1523   3451  -1078   -160   -337
ATOM    138  H   VAL A 316      35.290   5.978  64.855  1.00  0.00           H  
ATOM    139  HA  VAL A 316      33.166   5.081  66.485  1.00  0.00           H  
ATOM    140  HB  VAL A 316      35.355   7.153  66.862  1.00  0.00           H  
ATOM    141 HG11 VAL A 316      34.865   7.186  69.328  1.00  0.00           H  
ATOM    142 HG12 VAL A 316      33.659   8.034  68.392  1.00  0.00           H  
ATOM    143 HG13 VAL A 316      33.320   6.409  69.006  1.00  0.00           H  
ATOM    144 HG21 VAL A 316      36.313   5.491  68.381  1.00  0.00           H  
ATOM    145 HG22 VAL A 316      34.911   4.434  68.163  1.00  0.00           H  
ATOM    146 HG23 VAL A 316      35.984   4.782  66.819  1.00  0.00           H  
ATOM    147  N   SER A 317      32.855   8.224  65.450  1.00 30.82           N  
ANISOU  147  N   SER A 317     4935   2123   4652  -1062    -54    290
ATOM    148  CA  SER A 317      31.933   9.343  65.252  1.00 31.71           C  
ANISOU  148  CA  SER A 317     5105   2046   4896   -966     -9    458
ATOM    149  C   SER A 317      30.690   8.944  64.441  1.00 27.65           C  
ANISOU  149  C   SER A 317     4710   1575   4219   -854    -83    601
ATOM    150  O   SER A 317      29.581   9.242  64.875  1.00 27.44           O  
ANISOU  150  O   SER A 317     4687   1469   4270   -684    -86    592
ATOM    151  CB  SER A 317      32.669  10.520  64.585  1.00 31.35           C  
ANISOU  151  CB  SER A 317     5089   1855   4969  -1115     94    710
ATOM    152  OG  SER A 317      33.566  11.122  65.496  1.00 32.96           O  
ANISOU  152  OG  SER A 317     5180   1930   5413  -1173    160    557
ATOM    153  H   SER A 317      33.784   8.339  65.068  1.00  0.00           H  
ATOM    154  HA  SER A 317      31.583   9.668  66.235  1.00  0.00           H  
ATOM    155  HB3 SER A 317      31.961  11.286  64.266  1.00  0.00           H  
ATOM    156  HB2 SER A 317      33.211  10.197  63.696  1.00  0.00           H  
ATOM    157  HG  SER A 317      34.326  10.540  65.602  1.00  0.00           H  
ATOM    158  N   ALA A 318      30.898   8.225  63.323  1.00 27.80           N  
ANISOU  158  N   ALA A 318     4819   1748   3997   -970   -138    734
ATOM    159  CA  ALA A 318      29.840   7.699  62.459  1.00 27.63           C  
ANISOU  159  CA  ALA A 318     4800   1920   3779   -810   -202    819
ATOM    160  C   ALA A 318      28.890   6.720  63.169  1.00 24.95           C  
ANISOU  160  C   ALA A 318     4480   1530   3470   -656   -297    546
ATOM    161  O   ALA A 318      27.683   6.812  62.955  1.00 24.95           O  
ANISOU  161  O   ALA A 318     4533   1464   3482   -499   -349    608
ATOM    162  CB  ALA A 318      30.470   7.037  61.223  1.00 28.28           C  
ANISOU  162  CB  ALA A 318     4709   2472   3566   -837   -173    823
ATOM    163  H   ALA A 318      31.845   8.010  63.039  1.00  0.00           H  
ATOM    164  HA  ALA A 318      29.244   8.549  62.121  1.00  0.00           H  
ATOM    165  HB1 ALA A 318      29.707   6.628  60.560  1.00  0.00           H  
ATOM    166  HB2 ALA A 318      31.049   7.758  60.646  1.00  0.00           H  
ATOM    167  HB3 ALA A 318      31.139   6.221  61.501  1.00  0.00           H  
ATOM    168  N   LEU A 319      29.445   5.831  64.012  1.00 22.94           N  
ANISOU  168  N   LEU A 319     4169   1315   3232   -700   -318    264
ATOM    169  CA  LEU A 319      28.685   4.845  64.781  1.00 20.68           C  
ANISOU  169  CA  LEU A 319     3786   1109   2962   -539   -366     29
ATOM    170  C   LEU A 319      27.921   5.447  65.973  1.00 20.17           C  
ANISOU  170  C   LEU A 319     3608   1010   3046   -410   -293      6
ATOM    171  O   LEU A 319      26.826   4.964  66.253  1.00 24.13           O  
ANISOU  171  O   LEU A 319     4086   1556   3525   -292   -323    -34
ATOM    172  CB  LEU A 319      29.614   3.697  65.234  1.00 19.18           C  
ANISOU  172  CB  LEU A 319     3434   1080   2774   -560   -344   -194
ATOM    173  CG  LEU A 319      30.136   2.797  64.091  1.00 19.71           C  
ANISOU  173  CG  LEU A 319     3510   1302   2677   -649   -391   -274
ATOM    174  CD1 LEU A 319      31.108   1.725  64.628  1.00 18.52           C  
ANISOU  174  CD1 LEU A 319     3201   1254   2580   -638   -379   -494
ATOM    175  CD2 LEU A 319      28.993   2.179  63.272  1.00 19.99           C  
ANISOU  175  CD2 LEU A 319     3492   1539   2565   -514   -436   -289
ATOM    176  H   LEU A 319      30.449   5.815  64.131  1.00  0.00           H  
ATOM    177  HA  LEU A 319      27.921   4.431  64.123  1.00  0.00           H  
ATOM    178  HB3 LEU A 319      29.075   3.058  65.932  1.00  0.00           H  
ATOM    179  HB2 LEU A 319      30.456   4.112  65.791  1.00  0.00           H  
ATOM    180  HG  LEU A 319      30.699   3.414  63.394  1.00  0.00           H  
ATOM    181 HD11 LEU A 319      32.070   1.785  64.120  1.00  0.00           H  
ATOM    182 HD12 LEU A 319      31.303   1.842  65.694  1.00  0.00           H  
ATOM    183 HD13 LEU A 319      30.731   0.713  64.486  1.00  0.00           H  
ATOM    184 HD21 LEU A 319      29.295   1.257  62.777  1.00  0.00           H  
ATOM    185 HD22 LEU A 319      28.122   1.964  63.892  1.00  0.00           H  
ATOM    186 HD23 LEU A 319      28.673   2.868  62.493  1.00  0.00           H  
ATOM    187  N   LEU A 320      28.471   6.491  66.624  1.00 21.06           N  
ANISOU  187  N   LEU A 320     3657   1041   3305   -458   -195     12
ATOM    188  CA  LEU A 320      27.799   7.237  67.695  1.00 21.13           C  
ANISOU  188  CA  LEU A 320     3593    989   3447   -381   -113    -37
ATOM    189  C   LEU A 320      26.638   8.102  67.171  1.00 23.05           C  
ANISOU  189  C   LEU A 320     3941   1093   3723   -288   -128    123
ATOM    190  O   LEU A 320      25.603   8.162  67.832  1.00 22.83           O  
ANISOU  190  O   LEU A 320     3881   1076   3717   -187   -112     66
ATOM    191  CB  LEU A 320      28.809   8.118  68.467  1.00 26.78           C  
ANISOU  191  CB  LEU A 320     4250   1600   4324   -473    -18    -87
ATOM    192  CG  LEU A 320      29.753   7.367  69.435  1.00 22.66           C  
ANISOU  192  CG  LEU A 320     3642   1217   3750   -536    -43   -245
ATOM    193  CD1 LEU A 320      30.804   8.339  70.013  1.00 23.06           C  
ANISOU  193  CD1 LEU A 320     3655   1183   3924   -630     -7   -293
ATOM    194  CD2 LEU A 320      29.003   6.605  70.549  1.00 19.92           C  
ANISOU  194  CD2 LEU A 320     3277    994   3298   -458    -78   -352
ATOM    195  H   LEU A 320      29.387   6.824  66.354  1.00  0.00           H  
ATOM    196  HA  LEU A 320      27.364   6.512  68.385  1.00  0.00           H  
ATOM    197  HB3 LEU A 320      28.268   8.864  69.053  1.00  0.00           H  
ATOM    198  HB2 LEU A 320      29.397   8.686  67.744  1.00  0.00           H  
ATOM    199  HG  LEU A 320      30.295   6.621  68.856  1.00  0.00           H  
ATOM    200 HD11 LEU A 320      31.806   7.929  69.915  1.00  0.00           H  
ATOM    201 HD12 LEU A 320      30.805   9.300  69.497  1.00  0.00           H  
ATOM    202 HD13 LEU A 320      30.647   8.552  71.070  1.00  0.00           H  
ATOM    203 HD21 LEU A 320      29.424   6.780  71.539  1.00  0.00           H  
ATOM    204 HD22 LEU A 320      27.949   6.880  70.599  1.00  0.00           H  
ATOM    205 HD23 LEU A 320      29.053   5.530  70.377  1.00  0.00           H  
ATOM    206  N   ASP A 321      26.816   8.733  65.996  1.00 24.79           N  
ANISOU  206  N   ASP A 321     4287   1199   3933   -324   -155    356
ATOM    207  CA  ASP A 321      25.781   9.521  65.312  1.00 32.28           C  
ANISOU  207  CA  ASP A 321     5321   2027   4915   -209   -162    580
ATOM    208  C   ASP A 321      24.646   8.649  64.747  1.00 29.74           C  
ANISOU  208  C   ASP A 321     5045   1831   4425    -77   -293    597
ATOM    209  O   ASP A 321      23.505   9.110  64.718  1.00 26.85           O  
ANISOU  209  O   ASP A 321     4694   1415   4092     69   -306    709
ATOM    210  CB  ASP A 321      26.338  10.429  64.183  1.00 36.28           C  
ANISOU  210  CB  ASP A 321     5925   2444   5415   -284   -133    908
ATOM    211  CG  ASP A 321      27.399  11.473  64.578  1.00 40.66           C  
ANISOU  211  CG  ASP A 321     6458   2810   6181   -400     20    916
ATOM    212  OD1 ASP A 321      27.509  11.807  65.779  1.00 39.92           O  
ANISOU  212  OD1 ASP A 321     6290   2644   6234   -390     96    677
ATOM    213  OD2 ASP A 321      28.021  12.010  63.634  1.00 46.88           O1-
ANISOU  213  OD2 ASP A 321     7308   3555   6947   -513     69   1164
ATOM    214  H   ASP A 321      27.712   8.678  65.530  1.00  0.00           H  
ATOM    215  HA  ASP A 321      25.323  10.171  66.061  1.00  0.00           H  
ATOM    216  HB3 ASP A 321      25.517  10.977  63.720  1.00  0.00           H  
ATOM    217  HB2 ASP A 321      26.775   9.796  63.407  1.00  0.00           H  
ATOM    218  N   ALA A 322      24.972   7.416  64.320  1.00 26.42           N  
ANISOU  218  N   ALA A 322     4647   1560   3833   -122   -389    478
ATOM    219  CA  ALA A 322      24.035   6.436  63.767  1.00 27.91           C  
ANISOU  219  CA  ALA A 322     4902   1845   3856     -5   -528    480
ATOM    220  C   ALA A 322      23.011   5.879  64.771  1.00 26.13           C  
ANISOU  220  C   ALA A 322     4548   1709   3673     62   -528    218
ATOM    221  O   ALA A 322      21.991   5.356  64.322  1.00 26.98           O  
ANISOU  221  O   ALA A 322     4680   1884   3687    166   -639    171
ATOM    222  CB  ALA A 322      24.833   5.272  63.157  1.00 24.25           C  
ANISOU  222  CB  ALA A 322     4350   1689   3173    -76   -543    421
ATOM    223  H   ALA A 322      25.939   7.123  64.363  1.00  0.00           H  
ATOM    224  HA  ALA A 322      23.474   6.920  62.968  1.00  0.00           H  
ATOM    225  HB1 ALA A 322      24.179   4.481  62.788  1.00  0.00           H  
ATOM    226  HB2 ALA A 322      25.440   5.607  62.316  1.00  0.00           H  
ATOM    227  HB3 ALA A 322      25.502   4.818  63.888  1.00  0.00           H  
ATOM    228  N   GLU A 323      23.319   5.960  66.081  1.00 20.13           N  
ANISOU  228  N   GLU A 323     3645    973   3031      5   -403     84
ATOM    229  CA  GLU A 323      22.603   5.313  67.185  1.00 26.44           C  
ANISOU  229  CA  GLU A 323     4313   1901   3831     35   -371    -72
ATOM    230  C   GLU A 323      21.076   5.515  67.198  1.00 19.22           C  
ANISOU  230  C   GLU A 323     3426    963   2914    163   -425    -38
ATOM    231  O   GLU A 323      20.631   6.657  67.069  1.00 21.59           O  
ANISOU  231  O   GLU A 323     3782   1125   3295    238   -404     81
ATOM    232  CB  GLU A 323      23.190   5.803  68.531  1.00 26.82           C  
ANISOU  232  CB  GLU A 323     4276   1946   3968    -28   -254   -148
ATOM    233  CG  GLU A 323      24.509   5.119  68.930  1.00 24.34           C  
ANISOU  233  CG  GLU A 323     3906   1734   3609   -117   -253   -230
ATOM    234  CD  GLU A 323      24.321   3.621  69.190  1.00 25.87           C  
ANISOU  234  CD  GLU A 323     4035   2082   3714    -95   -308   -294
ATOM    235  OE1 GLU A 323      24.701   2.823  68.305  1.00 22.48           O  
ANISOU  235  OE1 GLU A 323     3584   1718   3240   -103   -329   -310
ATOM    236  OE2 GLU A 323      23.757   3.291  70.256  1.00 21.15           O1-
ANISOU  236  OE2 GLU A 323     3405   1525   3108    -73   -324   -328
ATOM    237  H   GLU A 323      24.175   6.428  66.343  1.00  0.00           H  
ATOM    238  HA  GLU A 323      22.828   4.262  67.041  1.00  0.00           H  
ATOM    239  HB3 GLU A 323      22.467   5.671  69.339  1.00  0.00           H  
ATOM    240  HB2 GLU A 323      23.357   6.879  68.481  1.00  0.00           H  
ATOM    241  HG3 GLU A 323      24.908   5.587  69.831  1.00  0.00           H  
ATOM    242  HG2 GLU A 323      25.258   5.279  68.158  1.00  0.00           H  
ATOM    243  N   PRO A 324      20.303   4.416  67.383  1.00 21.77           N  
ANISOU  243  N   PRO A 324     3696   1414   3161    195   -490   -135
ATOM    244  CA  PRO A 324      18.849   4.520  67.549  1.00 22.15           C  
ANISOU  244  CA  PRO A 324     3756   1458   3202    320   -555   -128
ATOM    245  C   PRO A 324      18.487   5.063  68.953  1.00 21.78           C  
ANISOU  245  C   PRO A 324     3643   1394   3239    320   -451   -167
ATOM    246  O   PRO A 324      19.263   4.883  69.894  1.00 18.78           O  
ANISOU  246  O   PRO A 324     3217   1029   2889    226   -367   -222
ATOM    247  CB  PRO A 324      18.382   3.069  67.356  1.00 17.30           C  
ANISOU  247  CB  PRO A 324     3084    980   2507    316   -646   -244
ATOM    248  CG  PRO A 324      19.512   2.225  67.920  1.00 22.05           C  
ANISOU  248  CG  PRO A 324     3583   1678   3118    176   -546   -302
ATOM    249  CD  PRO A 324      20.754   3.030  67.555  1.00 21.33           C  
ANISOU  249  CD  PRO A 324     3548   1508   3050    121   -494   -245
ATOM    250  HA  PRO A 324      18.443   5.151  66.758  1.00  0.00           H  
ATOM    251  HB3 PRO A 324      18.275   2.865  66.289  1.00  0.00           H  
ATOM    252  HB2 PRO A 324      17.423   2.849  67.828  1.00  0.00           H  
ATOM    253  HG3 PRO A 324      19.527   1.206  67.531  1.00  0.00           H  
ATOM    254  HG2 PRO A 324      19.417   2.169  69.005  1.00  0.00           H  
ATOM    255  HD2 PRO A 324      21.516   2.932  68.328  1.00  0.00           H  
ATOM    256  HD3 PRO A 324      21.165   2.673  66.614  1.00  0.00           H  
ATOM    257  N   PRO A 325      17.307   5.703  69.076  1.00 19.16           N  
ANISOU  257  N   PRO A 325     3330   1021   2930    450   -494   -149
ATOM    258  CA  PRO A 325      16.842   6.255  70.356  1.00 23.54           C  
ANISOU  258  CA  PRO A 325     3842   1550   3552    457   -414   -216
ATOM    259  C   PRO A 325      16.321   5.183  71.324  1.00 17.87           C  
ANISOU  259  C   PRO A 325     3045    981   2763    418   -440   -322
ATOM    260  O   PRO A 325      15.817   4.147  70.886  1.00 16.93           O  
ANISOU  260  O   PRO A 325     2896    963   2573    403   -520   -340
ATOM    261  CB  PRO A 325      15.725   7.202  69.917  1.00 27.44           C  
ANISOU  261  CB  PRO A 325     4378   1937   4109    636   -452   -144
ATOM    262  CG  PRO A 325      15.130   6.554  68.677  1.00 26.28           C  
ANISOU  262  CG  PRO A 325     4252   1874   3857    735   -594    -84
ATOM    263  CD  PRO A 325      16.357   5.969  67.994  1.00 20.53           C  
ANISOU  263  CD  PRO A 325     3561   1176   3064    621   -616    -61
ATOM    264  HA  PRO A 325      17.638   6.824  70.843  1.00  0.00           H  
ATOM    265  HB3 PRO A 325      16.194   8.148  69.651  1.00  0.00           H  
ATOM    266  HB2 PRO A 325      14.981   7.399  70.690  1.00  0.00           H  
ATOM    267  HG3 PRO A 325      14.575   7.242  68.040  1.00  0.00           H  
ATOM    268  HG2 PRO A 325      14.454   5.750  68.969  1.00  0.00           H  
ATOM    269  HD2 PRO A 325      16.106   5.070  67.434  1.00  0.00           H  
ATOM    270  HD3 PRO A 325      16.790   6.700  67.310  1.00  0.00           H  
ATOM    271  N   ILE A 326      16.426   5.483  72.628  1.00 24.12           N  
ANISOU  271  N   ILE A 326     3820   1761   3585    412   -398   -396
ATOM    272  CA  ILE A 326      15.821   4.693  73.699  1.00 17.23           C  
ANISOU  272  CA  ILE A 326     2882   1006   2660    397   -426   -470
ATOM    273  C   ILE A 326      14.299   4.947  73.713  1.00 18.23           C  
ANISOU  273  C   ILE A 326     3002   1133   2793    548   -504   -508
ATOM    274  O   ILE A 326      13.861   6.064  73.995  1.00 19.85           O  
ANISOU  274  O   ILE A 326     3237   1244   3062    657   -481   -529
ATOM    275  CB  ILE A 326      16.435   5.038  75.090  1.00 26.34           C  
ANISOU  275  CB  ILE A 326     4034   2150   3826    348   -387   -551
ATOM    276  CG1 ILE A 326      17.947   4.710  75.125  1.00 23.88           C  
ANISOU  276  CG1 ILE A 326     3744   1810   3521    245   -360   -531
ATOM    277  CG2 ILE A 326      15.717   4.338  76.266  1.00 23.92           C  
ANISOU  277  CG2 ILE A 326     3660   1965   3464    325   -408   -602
ATOM    278  CD1 ILE A 326      18.680   5.262  76.358  1.00 23.08           C  
ANISOU  278  CD1 ILE A 326     3652   1678   3438    204   -314   -627
ATOM    279  H   ILE A 326      16.857   6.352  72.908  1.00  0.00           H  
ATOM    280  HA  ILE A 326      16.008   3.635  73.500  1.00  0.00           H  
ATOM    281  HB  ILE A 326      16.333   6.114  75.241  1.00  0.00           H  
ATOM    282 HG13 ILE A 326      18.444   5.107  74.240  1.00  0.00           H  
ATOM    283 HG12 ILE A 326      18.085   3.629  75.079  1.00  0.00           H  
ATOM    284 HG21 ILE A 326      16.200   4.555  77.218  1.00  0.00           H  
ATOM    285 HG22 ILE A 326      14.684   4.671  76.365  1.00  0.00           H  
ATOM    286 HG23 ILE A 326      15.710   3.255  76.140  1.00  0.00           H  
ATOM    287 HD11 ILE A 326      19.720   5.490  76.122  1.00  0.00           H  
ATOM    288 HD12 ILE A 326      18.219   6.179  76.727  1.00  0.00           H  
ATOM    289 HD13 ILE A 326      18.681   4.537  77.173  1.00  0.00           H  
ATOM    290  N   LEU A 327      13.536   3.900  73.367  1.00 17.63           N  
ANISOU  290  N   LEU A 327     2879   1154   2667    571   -602   -532
ATOM    291  CA  LEU A 327      12.082   3.945  73.239  1.00 18.78           C  
ANISOU  291  CA  LEU A 327     2993   1332   2810    742   -696   -591
ATOM    292  C   LEU A 327      11.399   3.553  74.557  1.00 23.69           C  
ANISOU  292  C   LEU A 327     3546   2028   3428    770   -704   -708
ATOM    293  O   LEU A 327      11.938   2.751  75.321  1.00 18.04           O  
ANISOU  293  O   LEU A 327     2814   1339   2702    646   -665   -728
ATOM    294  CB  LEU A 327      11.655   3.002  72.092  1.00 18.54           C  
ANISOU  294  CB  LEU A 327     2930   1371   2743    778   -813   -598
ATOM    295  CG  LEU A 327      12.158   3.426  70.692  1.00 18.68           C  
ANISOU  295  CG  LEU A 327     3020   1341   2739    783   -836   -508
ATOM    296  CD1 LEU A 327      11.744   2.398  69.621  1.00 18.90           C  
ANISOU  296  CD1 LEU A 327     3001   1456   2726    861   -979   -573
ATOM    297  CD2 LEU A 327      11.729   4.858  70.311  1.00 20.39           C  
ANISOU  297  CD2 LEU A 327     3301   1460   2986    924   -801   -402
ATOM    298  H   LEU A 327      13.973   3.017  73.145  1.00  0.00           H  
ATOM    299  HA  LEU A 327      11.770   4.962  72.998  1.00  0.00           H  
ATOM    300  HB3 LEU A 327      10.568   2.939  72.065  1.00  0.00           H  
ATOM    301  HB2 LEU A 327      12.008   1.993  72.309  1.00  0.00           H  
ATOM    302  HG  LEU A 327      13.247   3.414  70.717  1.00  0.00           H  
ATOM    303 HD11 LEU A 327      12.610   2.083  69.039  1.00  0.00           H  
ATOM    304 HD12 LEU A 327      11.304   1.500  70.056  1.00  0.00           H  
ATOM    305 HD13 LEU A 327      11.015   2.801  68.919  1.00  0.00           H  
ATOM    306 HD21 LEU A 327      11.523   4.961  69.246  1.00  0.00           H  
ATOM    307 HD22 LEU A 327      10.832   5.171  70.845  1.00  0.00           H  
ATOM    308 HD23 LEU A 327      12.519   5.571  70.548  1.00  0.00           H  
ATOM    309  N   TYR A 328      10.209   4.133  74.776  1.00 28.06           N  
ANISOU  309  N   TYR A 328     4044   2636   3982    960   -755   -786
ATOM    310  CA  TYR A 328       9.370   3.901  75.950  1.00 20.97           C  
ANISOU  310  CA  TYR A 328     3043   1863   3062   1034   -770   -934
ATOM    311  C   TYR A 328       8.305   2.845  75.646  1.00 23.69           C  
ANISOU  311  C   TYR A 328     3248   2378   3375   1077   -852   -989
ATOM    312  O   TYR A 328       7.702   2.884  74.576  1.00 21.24           O  
ANISOU  312  O   TYR A 328     2893   2130   3046   1122   -904   -925
ATOM    313  CB  TYR A 328       8.743   5.232  76.406  1.00 23.06           C  
ANISOU  313  CB  TYR A 328     3279   2140   3344   1222   -733  -1008
ATOM    314  CG  TYR A 328       9.698   6.076  77.233  1.00 30.44           C  
ANISOU  314  CG  TYR A 328     4287   2955   4325   1147   -639  -1042
ATOM    315  CD1 TYR A 328       9.494   6.212  78.622  1.00 26.21           C  
ANISOU  315  CD1 TYR A 328     3680   2532   3745   1157   -614  -1212
ATOM    316  CD2 TYR A 328      10.812   6.695  76.629  1.00 31.18           C  
ANISOU  316  CD2 TYR A 328     4496   2855   4496   1068   -571   -926
ATOM    317  CE1 TYR A 328      10.401   6.948  79.404  1.00 30.88           C  
ANISOU  317  CE1 TYR A 328     4325   3034   4373   1091   -537  -1275
ATOM    318  CE2 TYR A 328      11.731   7.414  77.413  1.00 32.05           C  
ANISOU  318  CE2 TYR A 328     4657   2862   4660    997   -479   -982
ATOM    319  CZ  TYR A 328      11.528   7.538  78.801  1.00 31.14           C  
ANISOU  319  CZ  TYR A 328     4481   2848   4502   1007   -470  -1161
ATOM    320  OH  TYR A 328      12.425   8.233  79.559  1.00 29.78           O  
ANISOU  320  OH  TYR A 328     4358   2585   4373    941   -390  -1245
ATOM    321  H   TYR A 328       9.836   4.774  74.092  1.00  0.00           H  
ATOM    322  HA  TYR A 328       9.989   3.546  76.767  1.00  0.00           H  
ATOM    323  HB3 TYR A 328       7.871   5.026  77.030  1.00  0.00           H  
ATOM    324  HB2 TYR A 328       8.372   5.809  75.558  1.00  0.00           H  
ATOM    325  HD1 TYR A 328       8.638   5.756  79.093  1.00  0.00           H  
ATOM    326  HD2 TYR A 328      10.980   6.601  75.568  1.00  0.00           H  
ATOM    327  HE1 TYR A 328      10.237   7.044  80.468  1.00  0.00           H  
ATOM    328  HE2 TYR A 328      12.593   7.870  76.948  1.00  0.00           H  
ATOM    329  HH  TYR A 328      12.166   8.317  80.479  1.00  0.00           H  
ATOM    330  N   SER A 329       8.084   1.935  76.608  1.00 20.86           N  
ANISOU  330  N   SER A 329     2762   2205   2960    955   -819  -1016
ATOM    331  CA  SER A 329       7.088   0.865  76.545  1.00 21.31           C  
ANISOU  331  CA  SER A 329     2619   2515   2964    868   -836   -974
ATOM    332  C   SER A 329       5.657   1.433  76.571  1.00 23.17           C  
ANISOU  332  C   SER A 329     2714   2953   3136   1077   -844  -1033
ATOM    333  O   SER A 329       5.352   2.249  77.444  1.00 24.30           O  
ANISOU  333  O   SER A 329     2865   3104   3264   1258   -809  -1130
ATOM    334  CB  SER A 329       7.347  -0.102  77.718  1.00 21.29           C  
ANISOU  334  CB  SER A 329     2500   2666   2923    686   -790   -938
ATOM    335  OG  SER A 329       6.482  -1.218  77.682  1.00 22.10           O  
ANISOU  335  OG  SER A 329     2400   2986   3009    578   -800   -883
ATOM    336  H   SER A 329       8.598   2.003  77.477  1.00  0.00           H  
ATOM    337  HA  SER A 329       7.241   0.321  75.611  1.00  0.00           H  
ATOM    338  HB3 SER A 329       7.217   0.407  78.674  1.00  0.00           H  
ATOM    339  HB2 SER A 329       8.375  -0.464  77.688  1.00  0.00           H  
ATOM    340  HG  SER A 329       6.766  -1.806  76.978  1.00  0.00           H  
ATOM    341  N   GLU A 330       4.813   0.990  75.623  1.00 23.74           N  
ANISOU  341  N   GLU A 330     2644   3198   3179   1058   -892   -998
ATOM    342  CA  GLU A 330       3.411   1.395  75.538  1.00 26.95           C  
ANISOU  342  CA  GLU A 330     2879   3848   3514   1256   -910  -1043
ATOM    343  C   GLU A 330       2.536   0.588  76.504  1.00 30.74           C  
ANISOU  343  C   GLU A 330     3105   4661   3914   1154   -872  -1069
ATOM    344  O   GLU A 330       2.153  -0.543  76.205  1.00 35.79           O  
ANISOU  344  O   GLU A 330     3580   5479   4540   1015   -903  -1038
ATOM    345  CB  GLU A 330       2.882   1.279  74.097  1.00 26.15           C  
ANISOU  345  CB  GLU A 330     2739   3801   3394   1314   -994   -994
ATOM    346  CG  GLU A 330       3.411   2.369  73.154  1.00 36.67           C  
ANISOU  346  CG  GLU A 330     4240   4933   4758   1537  -1029   -937
ATOM    347  CD  GLU A 330       2.753   2.254  71.782  1.00 38.07           C  
ANISOU  347  CD  GLU A 330     4319   5287   4859   1624  -1115   -872
ATOM    348  OE1 GLU A 330       2.972   1.331  71.005  1.00 36.65           O  
ANISOU  348  OE1 GLU A 330     4146   5123   4656   1447  -1156   -856
ATOM    349  OE2 GLU A 330       1.906   3.290  71.517  1.00 37.79           O  
ANISOU  349  OE2 GLU A 330     4181   5400   4779   1878  -1145   -850
ATOM    350  H   GLU A 330       5.121   0.307  74.947  1.00  0.00           H  
ATOM    351  HA  GLU A 330       3.327   2.448  75.820  1.00  0.00           H  
ATOM    352  HB3 GLU A 330       1.791   1.335  74.108  1.00  0.00           H  
ATOM    353  HB2 GLU A 330       3.118   0.292  73.701  1.00  0.00           H  
ATOM    354  HG3 GLU A 330       4.490   2.286  73.037  1.00  0.00           H  
ATOM    355  HG2 GLU A 330       3.218   3.360  73.569  1.00  0.00           H  
ATOM    356  HE2 GLU A 330       1.489   3.222  70.653  1.00  0.00           H  
ATOM    357  N   TYR A 331       2.207   1.236  77.624  1.00 33.42           N  
ANISOU  357  N   TYR A 331     3398   5100   4199   1210   -801  -1135
ATOM    358  CA  TYR A 331       1.170   0.842  78.566  1.00 31.27           C  
ANISOU  358  CA  TYR A 331     2859   5206   3817   1159   -752  -1155
ATOM    359  C   TYR A 331       0.709   2.117  79.282  1.00 31.46           C  
ANISOU  359  C   TYR A 331     2823   5363   3768   1436   -707  -1313
ATOM    360  O   TYR A 331       1.506   3.042  79.451  1.00 38.82           O  
ANISOU  360  O   TYR A 331     3940   6052   4759   1583   -696  -1402
ATOM    361  CB  TYR A 331       1.675  -0.252  79.536  1.00 29.57           C  
ANISOU  361  CB  TYR A 331     2601   5050   3584    877   -696  -1054
ATOM    362  CG  TYR A 331       2.679   0.178  80.597  1.00 28.47           C  
ANISOU  362  CG  TYR A 331     2604   4797   3416    896   -645  -1094
ATOM    363  CD1 TYR A 331       4.055   0.263  80.292  1.00 27.33           C  
ANISOU  363  CD1 TYR A 331     2701   4309   3376    820   -670  -1050
ATOM    364  CD2 TYR A 331       2.232   0.499  81.896  1.00 30.13           C  
ANISOU  364  CD2 TYR A 331     2683   5286   3480    989   -572  -1201
ATOM    365  CE1 TYR A 331       4.973   0.679  81.278  1.00 27.47           C  
ANISOU  365  CE1 TYR A 331     2826   4254   3360    826   -630  -1104
ATOM    366  CE2 TYR A 331       3.146   0.923  82.876  1.00 31.40           C  
ANISOU  366  CE2 TYR A 331     2950   5385   3595    998   -531  -1276
ATOM    367  CZ  TYR A 331       4.515   1.017  82.568  1.00 29.26           C  
ANISOU  367  CZ  TYR A 331     2919   4762   3436    912   -564  -1224
ATOM    368  OH  TYR A 331       5.387   1.436  83.528  1.00 28.97           O  
ANISOU  368  OH  TYR A 331     2969   4688   3348    909   -531  -1313
ATOM    369  H   TYR A 331       2.605   2.149  77.799  1.00  0.00           H  
ATOM    370  HA  TYR A 331       0.322   0.450  78.000  1.00  0.00           H  
ATOM    371  HB3 TYR A 331       2.082  -1.087  78.973  1.00  0.00           H  
ATOM    372  HB2 TYR A 331       0.812  -0.666  80.059  1.00  0.00           H  
ATOM    373  HD1 TYR A 331       4.408   0.017  79.302  1.00  0.00           H  
ATOM    374  HD2 TYR A 331       1.182   0.433  82.143  1.00  0.00           H  
ATOM    375  HE1 TYR A 331       6.024   0.743  81.038  1.00  0.00           H  
ATOM    376  HE2 TYR A 331       2.794   1.175  83.866  1.00  0.00           H  
ATOM    377  HH  TYR A 331       6.311   1.400  83.254  1.00  0.00           H  
ATOM    378  N   ASP A 332      -0.563   2.130  79.704  1.00 33.65           N  
ANISOU  378  N   ASP A 332     2830   6022   3934   1507   -680  -1367
ATOM    379  CA  ASP A 332      -1.160   3.204  80.498  1.00 37.21           C  
ANISOU  379  CA  ASP A 332     3178   6648   4311   1777   -627  -1555
ATOM    380  C   ASP A 332      -0.587   3.125  81.935  1.00 37.63           C  
ANISOU  380  C   ASP A 332     3208   6830   4261   1667   -537  -1620
ATOM    381  O   ASP A 332      -0.872   2.137  82.614  1.00 38.41           O  
ANISOU  381  O   ASP A 332     3121   7239   4235   1449   -487  -1522
ATOM    382  CB  ASP A 332      -2.705   3.061  80.476  1.00 37.63           C  
ANISOU  382  CB  ASP A 332     2917   7122   4260   1886   -625  -1595
ATOM    383  CG  ASP A 332      -3.530   4.122  81.230  1.00 51.03           C  
ANISOU  383  CG  ASP A 332     4506   9030   5851   2098   -551  -1788
ATOM    384  OD1 ASP A 332      -2.982   5.189  81.589  1.00 47.93           O  
ANISOU  384  OD1 ASP A 332     4310   8369   5531   2257   -540  -1917
ATOM    385  OD2 ASP A 332      -4.749   3.880  81.364  1.00 54.93           O1-
ANISOU  385  OD2 ASP A 332     4756   9925   6192   2052   -506  -1797
ATOM    386  H   ASP A 332      -1.154   1.330  79.531  1.00  0.00           H  
ATOM    387  HA  ASP A 332      -0.911   4.143  80.007  1.00  0.00           H  
ATOM    388  HB3 ASP A 332      -2.986   2.069  80.835  1.00  0.00           H  
ATOM    389  HB2 ASP A 332      -3.032   3.080  79.436  1.00  0.00           H  
ATOM    390  N   PRO A 333       0.220   4.124  82.371  1.00 37.90           N  
ANISOU  390  N   PRO A 333     3420   6636   4346   1808   -516  -1778
ATOM    391  CA  PRO A 333       0.851   4.084  83.703  1.00 38.57           C  
ANISOU  391  CA  PRO A 333     3485   6859   4309   1701   -441  -1861
ATOM    392  C   PRO A 333      -0.125   4.294  84.879  1.00 41.61           C  
ANISOU  392  C   PRO A 333     3586   7724   4498   1829   -359  -2053
ATOM    393  O   PRO A 333       0.215   3.919  86.000  1.00 39.85           O  
ANISOU  393  O   PRO A 333     3299   7717   4123   1763   -294  -2148
ATOM    394  CB  PRO A 333       1.918   5.186  83.620  1.00 37.97           C  
ANISOU  394  CB  PRO A 333     3682   6362   4382   1820   -458  -2010
ATOM    395  CG  PRO A 333       1.317   6.218  82.680  1.00 39.74           C  
ANISOU  395  CG  PRO A 333     3990   6337   4771   2076   -510  -2058
ATOM    396  CD  PRO A 333       0.577   5.359  81.660  1.00 38.14           C  
ANISOU  396  CD  PRO A 333     3665   6267   4558   2060   -562  -1878
ATOM    397  HA  PRO A 333       1.343   3.123  83.855  1.00  0.00           H  
ATOM    398  HB3 PRO A 333       2.827   4.774  83.181  1.00  0.00           H  
ATOM    399  HB2 PRO A 333       2.189   5.610  84.586  1.00  0.00           H  
ATOM    400  HG3 PRO A 333       2.057   6.882  82.233  1.00  0.00           H  
ATOM    401  HG2 PRO A 333       0.601   6.835  83.224  1.00  0.00           H  
ATOM    402  HD2 PRO A 333      -0.288   5.894  81.267  1.00  0.00           H  
ATOM    403  HD3 PRO A 333       1.241   5.124  80.830  1.00  0.00           H  
ATOM    404  N   THR A 334      -1.318   4.850  84.602  1.00 40.64           N  
ANISOU  404  N   THR A 334     3279   7805   4357   2012   -365  -2112
ATOM    405  CA  THR A 334      -2.396   5.039  85.575  1.00 43.52           C  
ANISOU  405  CA  THR A 334     3429   8586   4523   2060   -308  -2240
ATOM    406  C   THR A 334      -3.224   3.752  85.817  1.00 44.23           C  
ANISOU  406  C   THR A 334     3219   9147   4440   1868   -264  -2059
ATOM    407  O   THR A 334      -3.879   3.661  86.855  1.00 46.89           O  
ANISOU  407  O   THR A 334     3354   9889   4574   1863   -210  -2120
ATOM    408  CB  THR A 334      -3.350   6.198  85.157  1.00 47.52           C  
ANISOU  408  CB  THR A 334     3988   8944   5122   2323   -356  -2383
ATOM    409  OG1 THR A 334      -4.339   5.833  84.210  1.00 45.93           O  
ANISOU  409  OG1 THR A 334     3707   8791   4953   2364   -401  -2243
ATOM    410  CG2 THR A 334      -2.626   7.470  84.681  1.00 45.23           C  
ANISOU  410  CG2 THR A 334     4011   8094   5080   2448   -405  -2457
ATOM    411  H   THR A 334      -1.529   5.129  83.653  1.00  0.00           H  
ATOM    412  HA  THR A 334      -1.946   5.315  86.530  1.00  0.00           H  
ATOM    413  HB  THR A 334      -3.909   6.481  86.050  1.00  0.00           H  
ATOM    414  HG1 THR A 334      -3.916   5.657  83.361  1.00  0.00           H  
ATOM    415 HG21 THR A 334      -3.336   8.270  84.467  1.00  0.00           H  
ATOM    416 HG22 THR A 334      -1.943   7.838  85.446  1.00  0.00           H  
ATOM    417 HG23 THR A 334      -2.049   7.295  83.772  1.00  0.00           H  
ATOM    418  N   ARG A 335      -3.164   2.783  84.885  1.00 42.14           N  
ANISOU  418  N   ARG A 335     2943   8794   4273   1672   -304  -1820
ATOM    419  CA  ARG A 335      -3.799   1.469  85.003  1.00 42.90           C  
ANISOU  419  CA  ARG A 335     2790   9241   4268   1399   -274  -1599
ATOM    420  C   ARG A 335      -2.819   0.473  85.670  1.00 41.72           C  
ANISOU  420  C   ARG A 335     2694   9073   4084   1068   -238  -1366
ATOM    421  O   ARG A 335      -1.629   0.534  85.355  1.00 39.63           O  
ANISOU  421  O   ARG A 335     2702   8439   3917   1035   -270  -1347
ATOM    422  CB  ARG A 335      -4.195   1.000  83.584  1.00  0.00           C  
ATOM    423  CG  ARG A 335      -5.004  -0.310  83.553  1.00  0.00           C  
ATOM    424  CD  ARG A 335      -5.519  -0.680  82.154  1.00  0.00           C  
ATOM    425  NE  ARG A 335      -6.178  -1.999  82.158  1.00  0.00           N  
ATOM    426  CZ  ARG A 335      -6.884  -2.567  81.161  1.00  0.00           C  
ATOM    427  NH1 ARG A 335      -7.058  -1.964  79.975  1.00  0.00           N  
ATOM    428  NH2 ARG A 335      -7.431  -3.773  81.363  1.00  0.00           N1+
ATOM    429  H   ARG A 335      -2.583   2.919  84.069  1.00  0.00           H  
ATOM    430  HA  ARG A 335      -4.715   1.592  85.577  1.00  0.00           H  
ATOM    431  HB2 ARG A 335      -4.796   1.779  83.114  1.00  0.00           H  
ATOM    432  HB3 ARG A 335      -3.304   0.888  82.966  1.00  0.00           H  
ATOM    433  HG2 ARG A 335      -4.470  -1.145  84.009  1.00  0.00           H  
ATOM    434  HG3 ARG A 335      -5.879  -0.127  84.177  1.00  0.00           H  
ATOM    435  HD2 ARG A 335      -6.304   0.030  81.892  1.00  0.00           H  
ATOM    436  HD3 ARG A 335      -4.745  -0.590  81.391  1.00  0.00           H  
ATOM    437  HE  ARG A 335      -6.072  -2.523  83.015  1.00  0.00           H  
ATOM    438 HH12 ARG A 335      -7.591  -2.406  79.241  1.00  0.00           H  
ATOM    439 HH11 ARG A 335      -6.650  -1.054  79.811  1.00  0.00           H  
ATOM    440 HH22 ARG A 335      -7.966  -4.221  80.633  1.00  0.00           H  
ATOM    441 HH21 ARG A 335      -7.311  -4.246  82.246  1.00  0.00           H  
ATOM    442  N   PRO A 336      -3.318  -0.441  86.544  1.00 43.34           N  
ANISOU  442  N   PRO A 336     2633   9679   4157    823   -169  -1167
ATOM    443  CA  PRO A 336      -2.537  -1.579  87.083  1.00 42.76           C  
ANISOU  443  CA  PRO A 336     2594   9590   4061    521   -134   -890
ATOM    444  C   PRO A 336      -1.733  -2.390  86.049  1.00 39.84           C  
ANISOU  444  C   PRO A 336     2507   8668   3961    355   -222   -723
ATOM    445  O   PRO A 336      -2.241  -2.674  84.963  1.00 42.95           O  
ANISOU  445  O   PRO A 336     2972   8812   4534    368   -297   -748
ATOM    446  CB  PRO A 336      -3.602  -2.458  87.759  1.00 46.79           C  
ANISOU  446  CB  PRO A 336     2800  10516   4460    278    -59   -658
ATOM    447  CG  PRO A 336      -4.655  -1.471  88.221  1.00 48.11           C  
ANISOU  447  CG  PRO A 336     2847  10985   4449    497    -19   -888
ATOM    448  CD  PRO A 336      -4.678  -0.447  87.095  1.00 46.24           C  
ANISOU  448  CD  PRO A 336     2764  10434   4372    796   -110  -1153
ATOM    449  HA  PRO A 336      -1.866  -1.171  87.841  1.00  0.00           H  
ATOM    450  HB3 PRO A 336      -3.200  -3.048  88.583  1.00  0.00           H  
ATOM    451  HB2 PRO A 336      -4.048  -3.151  87.042  1.00  0.00           H  
ATOM    452  HG3 PRO A 336      -4.318  -0.992  89.142  1.00  0.00           H  
ATOM    453  HG2 PRO A 336      -5.626  -1.927  88.415  1.00  0.00           H  
ATOM    454  HD2 PRO A 336      -5.383  -0.760  86.326  1.00  0.00           H  
ATOM    455  HD3 PRO A 336      -4.987   0.526  87.477  1.00  0.00           H  
ATOM    456  N   PHE A 337      -0.491  -2.737  86.425  1.00 44.97           N  
ANISOU  456  N   PHE A 337     3299   9165   4624    214   -214   -567
ATOM    457  CA  PHE A 337       0.489  -3.453  85.598  1.00 43.27           C  
ANISOU  457  CA  PHE A 337     3341   8438   4661     77   -290   -430
ATOM    458  C   PHE A 337       0.128  -4.928  85.289  1.00 46.54           C  
ANISOU  458  C   PHE A 337     3638   8795   5248   -222   -299   -159
ATOM    459  O   PHE A 337       0.798  -5.548  84.466  1.00 45.46           O  
ANISOU  459  O   PHE A 337     3674   8247   5352   -345   -363    -72
ATOM    460  CB  PHE A 337       1.879  -3.285  86.260  1.00 40.23           C  
ANISOU  460  CB  PHE A 337     3115   7935   4234     34   -281   -350
ATOM    461  CG  PHE A 337       3.073  -3.793  85.469  1.00 35.84           C  
ANISOU  461  CG  PHE A 337     2826   6862   3928    -64   -358   -252
ATOM    462  CD1 PHE A 337       3.665  -5.041  85.766  1.00 34.03           C  
ANISOU  462  CD1 PHE A 337     2601   6532   3796   -301   -354     52
ATOM    463  CD2 PHE A 337       3.512  -3.079  84.334  1.00 33.81           C  
ANISOU  463  CD2 PHE A 337     2799   6234   3814     89   -431   -448
ATOM    464  CE1 PHE A 337       4.696  -5.527  84.971  1.00 30.86           C  
ANISOU  464  CE1 PHE A 337     2425   5670   3631   -371   -421    115
ATOM    465  CE2 PHE A 337       4.541  -3.583  83.551  1.00 32.29           C  
ANISOU  465  CE2 PHE A 337     2827   5613   3828      0   -494   -372
ATOM    466  CZ  PHE A 337       5.131  -4.800  83.869  1.00 30.54           C  
ANISOU  466  CZ  PHE A 337     2602   5297   3703   -224   -489   -113
ATOM    467  H   PHE A 337      -0.162  -2.451  87.335  1.00  0.00           H  
ATOM    468  HA  PHE A 337       0.520  -2.941  84.635  1.00  0.00           H  
ATOM    469  HB3 PHE A 337       1.882  -3.738  87.252  1.00  0.00           H  
ATOM    470  HB2 PHE A 337       2.054  -2.220  86.422  1.00  0.00           H  
ATOM    471  HD1 PHE A 337       3.315  -5.623  86.605  1.00  0.00           H  
ATOM    472  HD2 PHE A 337       3.047  -2.141  84.066  1.00  0.00           H  
ATOM    473  HE1 PHE A 337       5.151  -6.479  85.200  1.00  0.00           H  
ATOM    474  HE2 PHE A 337       4.874  -3.030  82.685  1.00  0.00           H  
ATOM    475  HZ  PHE A 337       5.923  -5.188  83.245  1.00  0.00           H  
ATOM    476  N   SER A 338      -0.938  -5.458  85.917  1.00 50.96           N  
ANISOU  476  N   SER A 338     3891   9772   5700   -341   -231    -47
ATOM    477  CA  SER A 338      -1.492  -6.802  85.681  1.00 50.99           C  
ANISOU  477  CA  SER A 338     3752   9724   5896   -649   -230    199
ATOM    478  C   SER A 338      -2.547  -6.737  84.584  1.00 51.82           C  
ANISOU  478  C   SER A 338     3774   9799   6115   -624   -287     28
ATOM    479  O   SER A 338      -2.891  -5.714  83.988  1.00 51.51           O  
ANISOU  479  O   SER A 338     3816   9741   6016   -351   -337   -242
ATOM    480  CB  SER A 338      -2.117  -7.355  86.983  1.00 52.67           C  
ANISOU  480  CB  SER A 338     3653  10414   5946   -843   -118    465
ATOM    481  OG  SER A 338      -1.112  -7.712  87.912  1.00 51.66           O  
ANISOU  481  OG  SER A 338     3586  10315   5727   -906    -77    687
ATOM    482  H   SER A 338      -1.453  -4.878  86.563  1.00  0.00           H  
ATOM    483  HA  SER A 338      -0.708  -7.488  85.351  1.00  0.00           H  
ATOM    484  HXT SER A 338      -2.999  -7.701  84.345  1.00  0.00           H  
ATOM    485  HB3 SER A 338      -2.706  -8.254  86.790  1.00  0.00           H  
ATOM    486  HB2 SER A 338      -2.790  -6.630  87.445  1.00  0.00           H  
ATOM    487  HG  SER A 338      -0.663  -6.915  88.201  1.00  0.00           H  
ATOM    488  N   ALA A 340       0.795  -4.964  81.502  1.00 39.96           N  
ANISOU  488  N   ALA A 340     3280   6888   5016   -237   -546   -347
ATOM    489  CA  ALA A 340      -0.344  -5.845  81.195  1.00 40.23           C  
ANISOU  489  CA  ALA A 340     3067   7108   5111   -398   -548   -310
ATOM    490  C   ALA A 340       0.249  -7.230  80.836  1.00 38.23           C  
ANISOU  490  C   ALA A 340     2840   6548   5138   -688   -580   -171
ATOM    491  O   ALA A 340       0.819  -7.881  81.715  1.00 41.27           O  
ANISOU  491  O   ALA A 340     3126   6942   5613   -923   -526     69
ATOM    492  CB  ALA A 340      -1.279  -5.232  80.132  1.00 41.60           C  
ANISOU  492  CB  ALA A 340     3196   7376   5234   -196   -609   -534
ATOM    493  H1  ALA A 340       0.478  -4.027  81.710  1.00  0.00           H  
ATOM    494  H2  ALA A 340       1.275  -5.292  82.331  1.00  0.00           H  
ATOM    495  HA  ALA A 340      -0.938  -5.985  82.098  1.00  0.00           H  
ATOM    496  HB1 ALA A 340      -2.112  -5.897  79.899  1.00  0.00           H  
ATOM    497  HB2 ALA A 340      -1.708  -4.295  80.489  1.00  0.00           H  
ATOM    498  HB3 ALA A 340      -0.752  -5.014  79.201  1.00  0.00           H  
ATOM    499  N   SER A 341       0.134  -7.657  79.563  1.00 32.36           N  
ANISOU  499  N   SER A 341     2218   5540   4539   -669   -667   -320
ATOM    500  CA  SER A 341       0.791  -8.847  79.020  1.00 32.21           C  
ANISOU  500  CA  SER A 341     2256   5174   4808   -907   -703   -257
ATOM    501  C   SER A 341       2.305  -8.608  78.910  1.00 29.82           C  
ANISOU  501  C   SER A 341     2244   4522   4565   -824   -727   -248
ATOM    502  O   SER A 341       2.712  -7.671  78.224  1.00 28.09           O  
ANISOU  502  O   SER A 341     2195   4219   4260   -615   -774   -412
ATOM    503  CB  SER A 341       0.169  -9.182  77.647  1.00 32.79           C  
ANISOU  503  CB  SER A 341     2250   5218   4991   -960   -782   -460
ATOM    504  OG  SER A 341       0.769 -10.320  77.056  1.00 32.89           O  
ANISOU  504  OG  SER A 341     2319   4876   5304  -1177   -816   -457
ATOM    505  H   SER A 341      -0.342  -7.071  78.893  1.00  0.00           H  
ATOM    506  HA  SER A 341       0.606  -9.684  79.697  1.00  0.00           H  
ATOM    507  HB3 SER A 341       0.273  -8.341  76.959  1.00  0.00           H  
ATOM    508  HB2 SER A 341      -0.899  -9.372  77.753  1.00  0.00           H  
ATOM    509  HG  SER A 341       0.430 -11.106  77.491  1.00  0.00           H  
ATOM    510  N   MET A 342       3.101  -9.458  79.580  1.00 23.68           N  
ANISOU  510  N   MET A 342     1808   4164   3025    154   1199   -176
ATOM    511  CA  MET A 342       4.560  -9.352  79.617  1.00 32.71           C  
ANISOU  511  CA  MET A 342     3126   5138   4166    210   1151   -144
ATOM    512  C   MET A 342       5.209  -9.538  78.233  1.00 26.11           C  
ANISOU  512  C   MET A 342     2284   4219   3419    143   1052   -180
ATOM    513  O   MET A 342       5.965  -8.661  77.825  1.00 20.57           O  
ANISOU  513  O   MET A 342     1666   3450   2701    269    926   -217
ATOM    514  CB  MET A 342       5.122 -10.294  80.703  1.00 38.37           C  
ANISOU  514  CB  MET A 342     3949   5775   4856    103   1287    -49
ATOM    515  CG  MET A 342       6.653 -10.285  80.860  1.00 38.99           C  
ANISOU  515  CG  MET A 342     4232   5681   4903    226   1208     38
ATOM    516  SD  MET A 342       7.434  -8.679  81.193  1.00 60.46           S  
ANISOU  516  SD  MET A 342     7030   8426   7516    498   1029    -40
ATOM    517  CE  MET A 342       6.641  -8.234  82.762  1.00 38.16           C  
ANISOU  517  CE  MET A 342     4180   5765   4556    591   1088    -40
ATOM    518  H   MET A 342       2.690 -10.193  80.136  1.00  0.00           H  
ATOM    519  HA  MET A 342       4.783  -8.332  79.934  1.00  0.00           H  
ATOM    520  HB3 MET A 342       4.803 -11.312  80.483  1.00  0.00           H  
ATOM    521  HB2 MET A 342       4.665 -10.054  81.663  1.00  0.00           H  
ATOM    522  HG3 MET A 342       7.108 -10.680  79.954  1.00  0.00           H  
ATOM    523  HG2 MET A 342       6.938 -10.968  81.661  1.00  0.00           H  
ATOM    524  HE1 MET A 342       7.121  -7.355  83.191  1.00  0.00           H  
ATOM    525  HE2 MET A 342       5.587  -8.006  82.608  1.00  0.00           H  
ATOM    526  HE3 MET A 342       6.721  -9.050  83.478  1.00  0.00           H  
ATOM    527  N   MET A 343       4.849 -10.614  77.504  1.00 25.98           N  
ANISOU  527  N   MET A 343     2184   4200   3489    -66   1091   -188
ATOM    528  CA  MET A 343       5.259 -10.816  76.106  1.00 26.12           C  
ANISOU  528  CA  MET A 343     2197   4143   3584   -148    987   -267
ATOM    529  C   MET A 343       4.728  -9.731  75.151  1.00 19.91           C  
ANISOU  529  C   MET A 343     1320   3497   2746      2    838   -362
ATOM    530  O   MET A 343       5.440  -9.394  74.209  1.00 18.58           O  
ANISOU  530  O   MET A 343     1200   3268   2590     57    726   -399
ATOM    531  CB  MET A 343       4.835 -12.216  75.593  1.00 33.14           C  
ANISOU  531  CB  MET A 343     3030   4992   4568   -402   1047   -298
ATOM    532  CG  MET A 343       5.877 -13.333  75.781  1.00 38.44           C  
ANISOU  532  CG  MET A 343     3880   5398   5328   -540   1114   -236
ATOM    533  SD  MET A 343       7.532 -13.084  75.062  1.00 54.07           S  
ANISOU  533  SD  MET A 343     6003   7194   7349   -452   1003   -251
ATOM    534  CE  MET A 343       7.131 -12.605  73.365  1.00 18.32           C  
ANISOU  534  CE  MET A 343     1314   2832   2813   -440    848   -412
ATOM    535  H   MET A 343       4.208 -11.291  77.891  1.00  0.00           H  
ATOM    536  HA  MET A 343       6.347 -10.737  76.074  1.00  0.00           H  
ATOM    537  HB3 MET A 343       4.589 -12.179  74.531  1.00  0.00           H  
ATOM    538  HB2 MET A 343       3.903 -12.514  76.076  1.00  0.00           H  
ATOM    539  HG3 MET A 343       5.480 -14.259  75.366  1.00  0.00           H  
ATOM    540  HG2 MET A 343       6.017 -13.519  76.841  1.00  0.00           H  
ATOM    541  HE1 MET A 343       8.035 -12.572  72.758  1.00  0.00           H  
ATOM    542  HE2 MET A 343       6.438 -13.317  72.924  1.00  0.00           H  
ATOM    543  HE3 MET A 343       6.672 -11.619  73.349  1.00  0.00           H  
ATOM    544  N   GLY A 344       3.523  -9.193  75.414  1.00 21.53           N  
ANISOU  544  N   GLY A 344     1409   3887   2885     73    839   -393
ATOM    545  CA  GLY A 344       2.897  -8.143  74.605  1.00 21.90           C  
ANISOU  545  CA  GLY A 344     1392   4073   2855    233    703   -466
ATOM    546  C   GLY A 344       3.678  -6.821  74.673  1.00 20.57           C  
ANISOU  546  C   GLY A 344     1389   3793   2634    450    604   -434
ATOM    547  O   GLY A 344       3.812  -6.150  73.650  1.00 19.62           O  
ANISOU  547  O   GLY A 344     1305   3650   2499    529    490   -457
ATOM    548  H   GLY A 344       2.999  -9.522  76.213  1.00  0.00           H  
ATOM    549  HA3 GLY A 344       1.885  -7.974  74.972  1.00  0.00           H  
ATOM    550  HA2 GLY A 344       2.813  -8.475  73.569  1.00  0.00           H  
ATOM    551  N   LEU A 345       4.223  -6.476  75.854  1.00 20.38           N  
ANISOU  551  N   LEU A 345     1477   3691   2574    539    651   -380
ATOM    552  CA  LEU A 345       5.073  -5.304  76.074  1.00 22.02           C  
ANISOU  552  CA  LEU A 345     1867   3763   2736    717    560   -360
ATOM    553  C   LEU A 345       6.434  -5.425  75.372  1.00 17.27           C  
ANISOU  553  C   LEU A 345     1377   2980   2205    676    510   -339
ATOM    554  O   LEU A 345       6.862  -4.455  74.746  1.00 16.60           O  
ANISOU  554  O   LEU A 345     1394   2806   2109    778    405   -339
ATOM    555  CB  LEU A 345       5.281  -5.078  77.588  1.00 19.36           C  
ANISOU  555  CB  LEU A 345     1629   3388   2338    789    615   -327
ATOM    556  CG  LEU A 345       4.048  -4.540  78.344  1.00 26.01           C  
ANISOU  556  CG  LEU A 345     2404   4393   3084    891    642   -348
ATOM    557  CD1 LEU A 345       4.208  -4.705  79.871  1.00 21.43           C  
ANISOU  557  CD1 LEU A 345     1933   3776   2435    950    694   -319
ATOM    558  CD2 LEU A 345       3.714  -3.090  77.940  1.00 27.02           C  
ANISOU  558  CD2 LEU A 345     2561   4556   3148   1070    526   -385
ATOM    559  H   LEU A 345       4.062  -7.064  76.661  1.00  0.00           H  
ATOM    560  HA  LEU A 345       4.566  -4.441  75.642  1.00  0.00           H  
ATOM    561  HB3 LEU A 345       6.104  -4.381  77.750  1.00  0.00           H  
ATOM    562  HB2 LEU A 345       5.603  -6.018  78.038  1.00  0.00           H  
ATOM    563  HG  LEU A 345       3.192  -5.148  78.052  1.00  0.00           H  
ATOM    564 HD11 LEU A 345       3.495  -5.437  80.253  1.00  0.00           H  
ATOM    565 HD12 LEU A 345       5.203  -5.057  80.146  1.00  0.00           H  
ATOM    566 HD13 LEU A 345       4.035  -3.780  80.420  1.00  0.00           H  
ATOM    567 HD21 LEU A 345       2.660  -2.996  77.680  1.00  0.00           H  
ATOM    568 HD22 LEU A 345       3.926  -2.381  78.739  1.00  0.00           H  
ATOM    569 HD23 LEU A 345       4.285  -2.751  77.077  1.00  0.00           H  
ATOM    570  N   LEU A 346       7.077  -6.602  75.480  1.00 16.67           N  
ANISOU  570  N   LEU A 346     1290   2845   2199    523    597   -314
ATOM    571  CA  LEU A 346       8.385  -6.872  74.878  1.00 16.71           C  
ANISOU  571  CA  LEU A 346     1409   2672   2268    481    547   -291
ATOM    572  C   LEU A 346       8.325  -7.006  73.346  1.00 16.00           C  
ANISOU  572  C   LEU A 346     1242   2618   2218    452    467   -348
ATOM    573  O   LEU A 346       9.284  -6.604  72.689  1.00 16.11           O  
ANISOU  573  O   LEU A 346     1375   2498   2250    495    378   -326
ATOM    574  CB  LEU A 346       9.038  -8.120  75.519  1.00 14.78           C  
ANISOU  574  CB  LEU A 346     1227   2298   2091    300    641   -222
ATOM    575  CG  LEU A 346       9.240  -8.058  77.053  1.00 23.34           C  
ANISOU  575  CG  LEU A 346     2400   3356   3112    337    726   -142
ATOM    576  CD1 LEU A 346       9.979  -9.307  77.574  1.00 23.03           C  
ANISOU  576  CD1 LEU A 346     2497   3134   3120    243    765    -48
ATOM    577  CD2 LEU A 346       9.891  -6.753  77.541  1.00 14.92           C  
ANISOU  577  CD2 LEU A 346     1424   2300   1944    540    647   -158
ATOM    578  H   LEU A 346       6.663  -7.352  76.018  1.00  0.00           H  
ATOM    579  HA  LEU A 346       9.022  -6.009  75.080  1.00  0.00           H  
ATOM    580  HB3 LEU A 346      10.011  -8.278  75.051  1.00  0.00           H  
ATOM    581  HB2 LEU A 346       8.443  -9.003  75.277  1.00  0.00           H  
ATOM    582  HG  LEU A 346       8.259  -8.078  77.512  1.00  0.00           H  
ATOM    583 HD11 LEU A 346       9.432  -9.761  78.401  1.00  0.00           H  
ATOM    584 HD12 LEU A 346      10.088 -10.069  76.801  1.00  0.00           H  
ATOM    585 HD13 LEU A 346      10.981  -9.076  77.936  1.00  0.00           H  
ATOM    586 HD21 LEU A 346      10.500  -6.909  78.431  1.00  0.00           H  
ATOM    587 HD22 LEU A 346      10.523  -6.305  76.776  1.00  0.00           H  
ATOM    588 HD23 LEU A 346       9.127  -6.022  77.805  1.00  0.00           H  
ATOM    589  N   THR A 347       7.203  -7.519  72.806  1.00 15.56           N  
ANISOU  589  N   THR A 347     1028   2719   2165    360    485   -398
ATOM    590  CA  THR A 347       6.948  -7.613  71.366  1.00 15.75           C  
ANISOU  590  CA  THR A 347      984   2808   2195    327    398   -457
ATOM    591  C   THR A 347       6.742  -6.224  70.740  1.00 22.46           C  
ANISOU  591  C   THR A 347     1884   3700   2951    536    282   -443
ATOM    592  O   THR A 347       7.441  -5.912  69.783  1.00 18.16           O  
ANISOU  592  O   THR A 347     1399   3101   2401    579    205   -435
ATOM    593  CB  THR A 347       5.710  -8.493  71.032  1.00 17.59           C  
ANISOU  593  CB  THR A 347     1040   3210   2433    173    435   -535
ATOM    594  OG1 THR A 347       5.969  -9.820  71.440  1.00 18.73           O  
ANISOU  594  OG1 THR A 347     1189   3250   2678    -50    549   -534
ATOM    595  CG2 THR A 347       5.304  -8.547  69.545  1.00 18.13           C  
ANISOU  595  CG2 THR A 347     1037   3388   2464    173    331   -617
ATOM    596  H   THR A 347       6.461  -7.841  73.413  1.00  0.00           H  
ATOM    597  HA  THR A 347       7.824  -8.067  70.899  1.00  0.00           H  
ATOM    598  HB  THR A 347       4.853  -8.145  71.611  1.00  0.00           H  
ATOM    599  HG1 THR A 347       6.009  -9.832  72.402  1.00  0.00           H  
ATOM    600 HG21 THR A 347       4.514  -9.280  69.382  1.00  0.00           H  
ATOM    601 HG22 THR A 347       4.922  -7.590  69.189  1.00  0.00           H  
ATOM    602 HG23 THR A 347       6.149  -8.824  68.913  1.00  0.00           H  
ATOM    603  N   ASN A 348       5.837  -5.407  71.312  1.00 22.63           N  
ANISOU  603  N   ASN A 348     1892   3812   2892    662    282   -435
ATOM    604  CA  ASN A 348       5.520  -4.049  70.848  1.00 25.58           C  
ANISOU  604  CA  ASN A 348     2344   4206   3171    862    194   -413
ATOM    605  C   ASN A 348       6.744  -3.106  70.864  1.00 20.89           C  
ANISOU  605  C   ASN A 348     1965   3371   2602    933    157   -343
ATOM    606  O   ASN A 348       6.902  -2.306  69.941  1.00 18.28           O  
ANISOU  606  O   ASN A 348     1708   2994   2242   1003     93   -313
ATOM    607  CB  ASN A 348       4.329  -3.524  71.689  1.00 32.00           C  
ANISOU  607  CB  ASN A 348     3128   5131   3901    980    217   -419
ATOM    608  CG  ASN A 348       3.934  -2.075  71.388  1.00 39.71           C  
ANISOU  608  CG  ASN A 348     4173   6152   4764   1193    141   -400
ATOM    609  OD1 ASN A 348       4.420  -1.158  72.044  1.00 40.97           O  
ANISOU  609  OD1 ASN A 348     4520   6136   4909   1305    122   -348
ATOM    610  ND2 ASN A 348       3.073  -1.863  70.392  1.00 43.02           N  
ANISOU  610  ND2 ASN A 348     4444   6809   5093   1245    105   -446
ATOM    611  H   ASN A 348       5.313  -5.732  72.113  1.00  0.00           H  
ATOM    612  HA  ASN A 348       5.183  -4.163  69.816  1.00  0.00           H  
ATOM    613  HB3 ASN A 348       4.578  -3.583  72.750  1.00  0.00           H  
ATOM    614  HB2 ASN A 348       3.460  -4.168  71.547  1.00  0.00           H  
ATOM    615 HD22 ASN A 348       2.824  -0.916  70.134  1.00  0.00           H  
ATOM    616 HD21 ASN A 348       2.703  -2.632  69.853  1.00  0.00           H  
ATOM    617  N   LEU A 349       7.590  -3.246  71.897  1.00 15.39           N  
ANISOU  617  N   LEU A 349     1369   2528   1951    902    203   -319
ATOM    618  CA  LEU A 349       8.860  -2.542  72.037  1.00 14.29           C  
ANISOU  618  CA  LEU A 349     1428   2161   1838    927    168   -271
ATOM    619  C   LEU A 349       9.878  -2.963  70.959  1.00 14.32           C  
ANISOU  619  C   LEU A 349     1457   2082   1902    852    132   -249
ATOM    620  O   LEU A 349      10.463  -2.085  70.327  1.00 14.65           O  
ANISOU  620  O   LEU A 349     1615   2017   1934    898     83   -205
ATOM    621  CB  LEU A 349       9.370  -2.765  73.476  1.00 17.05           C  
ANISOU  621  CB  LEU A 349     1851   2416   2212    882    217   -269
ATOM    622  CG  LEU A 349      10.685  -2.054  73.853  1.00 20.26           C  
ANISOU  622  CG  LEU A 349     2450   2611   2638    880    173   -243
ATOM    623  CD1 LEU A 349      10.584  -0.517  73.750  1.00 23.45           C  
ANISOU  623  CD1 LEU A 349     2955   2968   2987    995    141   -247
ATOM    624  CD2 LEU A 349      11.152  -2.518  75.243  1.00 19.23           C  
ANISOU  624  CD2 LEU A 349     2367   2433   2508    831    211   -250
ATOM    625  H   LEU A 349       7.377  -3.921  72.619  1.00  0.00           H  
ATOM    626  HA  LEU A 349       8.661  -1.479  71.901  1.00  0.00           H  
ATOM    627  HB3 LEU A 349       9.491  -3.838  73.631  1.00  0.00           H  
ATOM    628  HB2 LEU A 349       8.597  -2.449  74.178  1.00  0.00           H  
ATOM    629  HG  LEU A 349      11.453  -2.379  73.153  1.00  0.00           H  
ATOM    630 HD11 LEU A 349      11.080  -0.008  74.577  1.00  0.00           H  
ATOM    631 HD12 LEU A 349      11.057  -0.167  72.833  1.00  0.00           H  
ATOM    632 HD13 LEU A 349       9.550  -0.173  73.736  1.00  0.00           H  
ATOM    633 HD21 LEU A 349      12.201  -2.814  75.217  1.00  0.00           H  
ATOM    634 HD22 LEU A 349      11.040  -1.738  75.997  1.00  0.00           H  
ATOM    635 HD23 LEU A 349      10.588  -3.379  75.602  1.00  0.00           H  
ATOM    636  N   ALA A 350      10.027  -4.283  70.741  1.00 14.56           N  
ANISOU  636  N   ALA A 350     1375   2167   1990    731    170   -281
ATOM    637  CA  ALA A 350      10.895  -4.876  69.721  1.00 13.44           C  
ANISOU  637  CA  ALA A 350     1242   1961   1903    658    140   -278
ATOM    638  C   ALA A 350      10.501  -4.528  68.274  1.00 14.36           C  
ANISOU  638  C   ALA A 350     1313   2182   1963    714     76   -281
ATOM    639  O   ALA A 350      11.399  -4.357  67.451  1.00 16.04           O  
ANISOU  639  O   ALA A 350     1612   2304   2178    730     35   -238
ATOM    640  CB  ALA A 350      10.950  -6.399  69.912  1.00 12.13           C  
ANISOU  640  CB  ALA A 350      994   1804   1811    461    202   -311
ATOM    641  H   ALA A 350       9.502  -4.940  71.303  1.00  0.00           H  
ATOM    642  HA  ALA A 350      11.902  -4.486  69.887  1.00  0.00           H  
ATOM    643  HB1 ALA A 350      11.556  -6.876  69.141  1.00  0.00           H  
ATOM    644  HB2 ALA A 350      11.391  -6.656  70.876  1.00  0.00           H  
ATOM    645  HB3 ALA A 350       9.957  -6.847  69.870  1.00  0.00           H  
ATOM    646  N   ASP A 351       9.189  -4.399  67.999  1.00 13.55           N  
ANISOU  646  N   ASP A 351     1078   2278   1791    750     69   -328
ATOM    647  CA  ASP A 351       8.628  -3.984  66.706  1.00 14.58           C  
ANISOU  647  CA  ASP A 351     1165   2546   1830    832      2   -337
ATOM    648  C   ASP A 351       9.057  -2.563  66.311  1.00 14.63           C  
ANISOU  648  C   ASP A 351     1353   2422   1784    981    -32   -239
ATOM    649  O   ASP A 351       9.511  -2.374  65.184  1.00 14.64           O  
ANISOU  649  O   ASP A 351     1403   2409   1750   1018    -67   -200
ATOM    650  CB  ASP A 351       7.080  -4.093  66.631  1.00 26.85           C  
ANISOU  650  CB  ASP A 351     2570   4338   3292    881     -5   -400
ATOM    651  CG  ASP A 351       6.466  -5.488  66.848  1.00 30.67           C  
ANISOU  651  CG  ASP A 351     2864   4974   3816    697     27   -512
ATOM    652  OD1 ASP A 351       7.163  -6.499  66.605  1.00 22.23           O  
ANISOU  652  OD1 ASP A 351     1784   3835   2829    548     43   -547
ATOM    653  OD2 ASP A 351       5.246  -5.518  67.124  1.00 38.99           O1-
ANISOU  653  OD2 ASP A 351     3787   6210   4816    695     41   -571
ATOM    654  H   ASP A 351       8.514  -4.610  68.723  1.00  0.00           H  
ATOM    655  HA  ASP A 351       9.048  -4.654  65.953  1.00  0.00           H  
ATOM    656  HB3 ASP A 351       6.736  -3.741  65.656  1.00  0.00           H  
ATOM    657  HB2 ASP A 351       6.642  -3.425  67.376  1.00  0.00           H  
ATOM    658  N   ARG A 352       8.934  -1.603  67.245  1.00 14.91           N  
ANISOU  658  N   ARG A 352     1494   2362   1811   1058    -10   -203
ATOM    659  CA  ARG A 352       9.341  -0.210  67.041  1.00 15.50           C  
ANISOU  659  CA  ARG A 352     1746   2298   1843   1175    -22   -125
ATOM    660  C   ARG A 352      10.867  -0.027  67.017  1.00 14.19           C  
ANISOU  660  C   ARG A 352     1728   1901   1764   1084    -14    -69
ATOM    661  O   ARG A 352      11.342   0.796  66.233  1.00 14.67           O  
ANISOU  661  O   ARG A 352     1898   1877   1799   1132    -21     -1
ATOM    662  CB  ARG A 352       8.698   0.695  68.105  1.00 16.48           C  
ANISOU  662  CB  ARG A 352     1934   2394   1934   1271      2   -130
ATOM    663  CG  ARG A 352       7.177   0.850  67.922  1.00 18.46           C  
ANISOU  663  CG  ARG A 352     2088   2868   2056   1428    -14   -152
ATOM    664  CD  ARG A 352       6.529   1.772  68.968  1.00 19.58           C  
ANISOU  664  CD  ARG A 352     2280   3000   2160   1531     12   -167
ATOM    665  NE  ARG A 352       6.428   1.121  70.287  1.00 18.82           N  
ANISOU  665  NE  ARG A 352     2096   2934   2122   1425     48   -223
ATOM    666  CZ  ARG A 352       7.021   1.461  71.445  1.00 31.32           C  
ANISOU  666  CZ  ARG A 352     3782   4384   3733   1423     79   -231
ATOM    667  NH1 ARG A 352       7.809   2.538  71.568  1.00 32.08           N  
ANISOU  667  NH1 ARG A 352     4068   4298   3823   1500     76   -200
ATOM    668  NH2 ARG A 352       6.810   0.696  72.520  1.00 18.15           N1+
ANISOU  668  NH2 ARG A 352     2031   2771   2095   1340    122   -273
ATOM    669  H   ARG A 352       8.551  -1.836  68.151  1.00  0.00           H  
ATOM    670  HA  ARG A 352       8.974   0.112  66.064  1.00  0.00           H  
ATOM    671  HB3 ARG A 352       9.135   1.692  68.036  1.00  0.00           H  
ATOM    672  HB2 ARG A 352       8.937   0.326  69.104  1.00  0.00           H  
ATOM    673  HG3 ARG A 352       6.737  -0.144  68.012  1.00  0.00           H  
ATOM    674  HG2 ARG A 352       6.922   1.189  66.918  1.00  0.00           H  
ATOM    675  HD3 ARG A 352       5.576   2.172  68.635  1.00  0.00           H  
ATOM    676  HD2 ARG A 352       7.165   2.649  69.063  1.00  0.00           H  
ATOM    677  HE  ARG A 352       5.827   0.306  70.298  1.00  0.00           H  
ATOM    678 HH12 ARG A 352       8.182   2.787  72.475  1.00  0.00           H  
ATOM    679 HH11 ARG A 352       8.002   3.121  70.768  1.00  0.00           H  
ATOM    680 HH22 ARG A 352       7.223   0.946  73.407  1.00  0.00           H  
ATOM    681 HH21 ARG A 352       6.190  -0.103  72.456  1.00  0.00           H  
ATOM    682  N   GLU A 353      11.610  -0.802  67.829  1.00 13.76           N  
ANISOU  682  N   GLU A 353     1673   1755   1800    952      6    -94
ATOM    683  CA  GLU A 353      13.074  -0.828  67.797  1.00 12.83           C  
ANISOU  683  CA  GLU A 353     1668   1453   1754    848      6    -51
ATOM    684  C   GLU A 353      13.655  -1.388  66.490  1.00 13.77           C  
ANISOU  684  C   GLU A 353     1760   1601   1871    826    -16    -18
ATOM    685  O   GLU A 353      14.722  -0.925  66.097  1.00 12.25           O  
ANISOU  685  O   GLU A 353     1670   1286   1697    792    -16     42
ATOM    686  CB  GLU A 353      13.653  -1.583  69.007  1.00 12.48           C  
ANISOU  686  CB  GLU A 353     1615   1347   1780    731     28    -86
ATOM    687  CG  GLU A 353      13.614  -0.792  70.327  1.00 14.44           C  
ANISOU  687  CG  GLU A 353     1924   1544   2020    747     47   -114
ATOM    688  CD  GLU A 353      14.470  -1.473  71.399  1.00 23.64           C  
ANISOU  688  CD  GLU A 353     3130   2620   3233    636     55   -126
ATOM    689  OE1 GLU A 353      13.952  -2.402  72.057  1.00 27.85           O  
ANISOU  689  OE1 GLU A 353     3592   3214   3776    608     81   -146
ATOM    690  OE2 GLU A 353      15.644  -1.065  71.539  1.00 20.10           O1-
ANISOU  690  OE2 GLU A 353     2776   2053   2807    581     40   -117
ATOM    691  H   GLU A 353      11.161  -1.444  68.470  1.00  0.00           H  
ATOM    692  HA  GLU A 353      13.422   0.205  67.857  1.00  0.00           H  
ATOM    693  HB3 GLU A 353      14.683  -1.875  68.797  1.00  0.00           H  
ATOM    694  HB2 GLU A 353      13.100  -2.514  69.142  1.00  0.00           H  
ATOM    695  HG3 GLU A 353      12.591  -0.679  70.685  1.00  0.00           H  
ATOM    696  HG2 GLU A 353      13.987   0.221  70.165  1.00  0.00           H  
ATOM    697  N   LEU A 354      12.950  -2.324  65.826  1.00 11.95           N  
ANISOU  697  N   LEU A 354     1376   1549   1615    833    -30    -71
ATOM    698  CA  LEU A 354      13.348  -2.897  64.536  1.00 14.01           C  
ANISOU  698  CA  LEU A 354     1590   1872   1860    815    -54    -66
ATOM    699  C   LEU A 354      13.339  -1.866  63.389  1.00 15.85           C  
ANISOU  699  C   LEU A 354     1911   2110   2003    928    -70     18
ATOM    700  O   LEU A 354      14.191  -1.957  62.508  1.00 13.36           O  
ANISOU  700  O   LEU A 354     1657   1730   1689    906    -69     78
ATOM    701  CB  LEU A 354      12.469  -4.132  64.221  1.00 12.35           C  
ANISOU  701  CB  LEU A 354     1179   1883   1629    778    -69   -177
ATOM    702  CG  LEU A 354      12.891  -4.965  62.984  1.00 13.94           C  
ANISOU  702  CG  LEU A 354     1318   2168   1808    742    -98   -210
ATOM    703  CD1 LEU A 354      14.300  -5.578  63.140  1.00 11.06           C  
ANISOU  703  CD1 LEU A 354     1032   1628   1543    609    -71   -188
ATOM    704  CD2 LEU A 354      11.824  -6.027  62.646  1.00 16.92           C  
ANISOU  704  CD2 LEU A 354     1503   2765   2159    663   -112   -352
ATOM    705  H   LEU A 354      12.088  -2.673  66.222  1.00  0.00           H  
ATOM    706  HA  LEU A 354      14.375  -3.241  64.655  1.00  0.00           H  
ATOM    707  HB3 LEU A 354      11.440  -3.798  64.088  1.00  0.00           H  
ATOM    708  HB2 LEU A 354      12.458  -4.795  65.087  1.00  0.00           H  
ATOM    709  HG  LEU A 354      12.927  -4.303  62.120  1.00  0.00           H  
ATOM    710 HD11 LEU A 354      14.358  -6.605  62.778  1.00  0.00           H  
ATOM    711 HD12 LEU A 354      15.034  -5.003  62.575  1.00  0.00           H  
ATOM    712 HD13 LEU A 354      14.627  -5.589  64.180  1.00  0.00           H  
ATOM    713 HD21 LEU A 354      11.481  -5.919  61.616  1.00  0.00           H  
ATOM    714 HD22 LEU A 354      12.197  -7.044  62.757  1.00  0.00           H  
ATOM    715 HD23 LEU A 354      10.945  -5.946  63.286  1.00  0.00           H  
ATOM    716  N   VAL A 355      12.416  -0.887  63.432  1.00 15.01           N  
ANISOU  716  N   VAL A 355     1813   2082   1808   1058    -75     30
ATOM    717  CA  VAL A 355      12.332   0.187  62.436  1.00 17.11           C  
ANISOU  717  CA  VAL A 355     2176   2352   1974   1190    -71    119
ATOM    718  C   VAL A 355      13.510   1.178  62.560  1.00 15.17           C  
ANISOU  718  C   VAL A 355     2118   1851   1794   1141    -28    213
ATOM    719  O   VAL A 355      14.086   1.561  61.541  1.00 15.67           O  
ANISOU  719  O   VAL A 355     2252   1880   1823   1162    -10    295
ATOM    720  CB  VAL A 355      11.004   0.994  62.521  1.00 20.22           C  
ANISOU  720  CB  VAL A 355     2570   2851   2261   1356    -71    118
ATOM    721  CG1 VAL A 355      10.821   1.923  61.307  1.00 18.91           C  
ANISOU  721  CG1 VAL A 355     2508   2700   1978   1514    -52    216
ATOM    722  CG2 VAL A 355       9.762   0.096  62.652  1.00 19.24           C  
ANISOU  722  CG2 VAL A 355     2237   2999   2074   1371   -111      6
ATOM    723  H   VAL A 355      11.741  -0.864  64.184  1.00  0.00           H  
ATOM    724  HA  VAL A 355      12.396  -0.265  61.446  1.00  0.00           H  
ATOM    725  HB  VAL A 355      11.027   1.625  63.412  1.00  0.00           H  
ATOM    726 HG11 VAL A 355       9.851   2.417  61.332  1.00  0.00           H  
ATOM    727 HG12 VAL A 355      11.582   2.701  61.269  1.00  0.00           H  
ATOM    728 HG13 VAL A 355      10.875   1.364  60.372  1.00  0.00           H  
ATOM    729 HG21 VAL A 355       8.845   0.686  62.646  1.00  0.00           H  
ATOM    730 HG22 VAL A 355       9.696  -0.625  61.839  1.00  0.00           H  
ATOM    731 HG23 VAL A 355       9.772  -0.453  63.589  1.00  0.00           H  
ATOM    732  N   HIS A 356      13.879   1.522  63.808  1.00 14.51           N  
ANISOU  732  N   HIS A 356     2106   1607   1800   1064     -8    193
ATOM    733  CA  HIS A 356      15.052   2.339  64.126  1.00 14.61           C  
ANISOU  733  CA  HIS A 356     2270   1396   1887    976     26    246
ATOM    734  C   HIS A 356      16.387   1.598  63.907  1.00 13.29           C  
ANISOU  734  C   HIS A 356     2088   1175   1788    824     24    259
ATOM    735  O   HIS A 356      17.379   2.255  63.598  1.00 14.10           O  
ANISOU  735  O   HIS A 356     2286   1157   1913    766     54    326
ATOM    736  CB  HIS A 356      14.954   2.868  65.570  1.00 14.66           C  
ANISOU  736  CB  HIS A 356     2328   1286   1955    931     36    189
ATOM    737  CG  HIS A 356      13.822   3.835  65.828  1.00 16.36           C  
ANISOU  737  CG  HIS A 356     2600   1514   2103   1092     52    190
ATOM    738  ND1 HIS A 356      12.555   3.434  66.215  1.00 21.23           N  
ANISOU  738  ND1 HIS A 356     3375   1984   2707   1161     92    250
ATOM    739  CD2 HIS A 356      13.774   5.212  65.796  1.00 16.79           C  
ANISOU  739  CD2 HIS A 356     2574   1714   2092   1205     38    140
ATOM    740  CE1 HIS A 356      11.829   4.539  66.408  1.00 27.88           C  
ANISOU  740  CE1 HIS A 356     4242   2877   3475   1325    100    237
ATOM    741  NE2 HIS A 356      12.506   5.657  66.180  1.00 18.79           N  
ANISOU  741  NE2 HIS A 356     2939   1915   2285   1353     65    170
ATOM    742  H   HIS A 356      13.359   1.160  64.594  1.00  0.00           H  
ATOM    743  HA  HIS A 356      15.056   3.201  63.456  1.00  0.00           H  
ATOM    744  HB3 HIS A 356      15.879   3.382  65.829  1.00  0.00           H  
ATOM    745  HB2 HIS A 356      14.867   2.036  66.271  1.00  0.00           H  
ATOM    746  HD1 HIS A 356      12.230   2.481  66.332  1.00  0.00           H  
ATOM    747  HD2 HIS A 356      14.553   5.917  65.548  1.00  0.00           H  
ATOM    748  HE1 HIS A 356      10.795   4.523  66.720  1.00  0.00           H  
ATOM    749  N   MET A 357      16.385   0.258  64.041  1.00 13.40           N  
ANISOU  749  N   MET A 357     1981   1280   1829    763     -3    196
ATOM    750  CA  MET A 357      17.523  -0.626  63.776  1.00 15.91           C  
ANISOU  750  CA  MET A 357     2280   1566   2198    644     -2    205
ATOM    751  C   MET A 357      17.880  -0.680  62.284  1.00 15.81           C  
ANISOU  751  C   MET A 357     2276   1611   2120    698      7    282
ATOM    752  O   MET A 357      19.063  -0.696  61.958  1.00 12.61           O  
ANISOU  752  O   MET A 357     1914   1135   1743    612     33    335
ATOM    753  CB  MET A 357      17.218  -2.038  64.311  1.00 11.12           C  
ANISOU  753  CB  MET A 357     1552   1046   1627    603    -19    123
ATOM    754  CG  MET A 357      18.392  -3.029  64.270  1.00 16.17           C  
ANISOU  754  CG  MET A 357     2178   1648   2317    492     -9    127
ATOM    755  SD  MET A 357      17.900  -4.772  64.317  1.00 10.95           S  
ANISOU  755  SD  MET A 357     1371   1102   1688    408    -14     22
ATOM    756  CE  MET A 357      17.006  -4.835  65.889  1.00  9.30           C  
ANISOU  756  CE  MET A 357     1175    842   1518    402      0    -17
ATOM    757  H   MET A 357      15.535  -0.203  64.337  1.00  0.00           H  
ATOM    758  HA  MET A 357      18.381  -0.236  64.326  1.00  0.00           H  
ATOM    759  HB3 MET A 357      16.374  -2.465  63.775  1.00  0.00           H  
ATOM    760  HB2 MET A 357      16.908  -1.949  65.351  1.00  0.00           H  
ATOM    761  HG3 MET A 357      19.052  -2.816  65.108  1.00  0.00           H  
ATOM    762  HG2 MET A 357      18.994  -2.910  63.371  1.00  0.00           H  
ATOM    763  HE1 MET A 357      16.555  -5.818  66.009  1.00  0.00           H  
ATOM    764  HE2 MET A 357      17.683  -4.653  66.723  1.00  0.00           H  
ATOM    765  HE3 MET A 357      16.203  -4.100  65.923  1.00  0.00           H  
ATOM    766  N   ILE A 358      16.859  -0.682  61.409  1.00 12.20           N  
ANISOU  766  N   ILE A 358     1761   1314   1559    840    -12    285
ATOM    767  CA  ILE A 358      17.019  -0.626  59.955  1.00 12.97           C  
ANISOU  767  CA  ILE A 358     1854   1515   1560    916     -6    354
ATOM    768  C   ILE A 358      17.678   0.692  59.490  1.00 18.86           C  
ANISOU  768  C   ILE A 358     2764   2105   2299    916     58    480
ATOM    769  O   ILE A 358      18.512   0.650  58.586  1.00 14.36           O  
ANISOU  769  O   ILE A 358     2227   1515   1712    878     94    558
ATOM    770  CB  ILE A 358      15.661  -0.918  59.225  1.00 27.11           C  
ANISOU  770  CB  ILE A 358     3534   3548   3218   1066    -47    307
ATOM    771  CG1 ILE A 358      15.560  -2.408  58.811  1.00 25.16           C  
ANISOU  771  CG1 ILE A 358     3101   3497   2963   1021   -101    179
ATOM    772  CG2 ILE A 358      15.340  -0.037  57.993  1.00 29.16           C  
ANISOU  772  CG2 ILE A 358     3859   3877   3345   1195    -18    412
ATOM    773  CD1 ILE A 358      15.512  -3.425  59.962  1.00 25.62           C  
ANISOU  773  CD1 ILE A 358     3090   3490   3152    892   -107     80
ATOM    774  H   ILE A 358      15.909  -0.696  61.754  1.00  0.00           H  
ATOM    775  HA  ILE A 358      17.724  -1.417  59.691  1.00  0.00           H  
ATOM    776  HB  ILE A 358      14.852  -0.732  59.934  1.00  0.00           H  
ATOM    777 HG13 ILE A 358      16.391  -2.659  58.155  1.00  0.00           H  
ATOM    778 HG12 ILE A 358      14.662  -2.556  58.213  1.00  0.00           H  
ATOM    779 HG21 ILE A 358      14.377  -0.305  57.564  1.00  0.00           H  
ATOM    780 HG22 ILE A 358      15.266   1.019  58.253  1.00  0.00           H  
ATOM    781 HG23 ILE A 358      16.085  -0.144  57.205  1.00  0.00           H  
ATOM    782 HD11 ILE A 358      15.807  -4.413  59.609  1.00  0.00           H  
ATOM    783 HD12 ILE A 358      16.180  -3.170  60.783  1.00  0.00           H  
ATOM    784 HD13 ILE A 358      14.503  -3.514  60.362  1.00  0.00           H  
ATOM    785  N   ASN A 359      17.336   1.813  60.150  1.00 15.30           N  
ANISOU  785  N   ASN A 359     2410   1539   1862    950     80    494
ATOM    786  CA  ASN A 359      17.928   3.126  59.891  1.00 25.49           C  
ANISOU  786  CA  ASN A 359     3860   2666   3159    945    147    599
ATOM    787  C   ASN A 359      19.332   3.286  60.512  1.00 23.14           C  
ANISOU  787  C   ASN A 359     3618   2192   2982    737    174    603
ATOM    788  O   ASN A 359      20.162   3.969  59.916  1.00 17.35           O  
ANISOU  788  O   ASN A 359     2969   1371   2254    678    235    695
ATOM    789  CB  ASN A 359      16.976   4.238  60.385  1.00 31.38           C  
ANISOU  789  CB  ASN A 359     4700   3334   3887   1055    166    602
ATOM    790  CG  ASN A 359      17.124   5.547  59.600  1.00 42.74           C  
ANISOU  790  CG  ASN A 359     6280   4704   5254   1169    238    730
ATOM    791  OD1 ASN A 359      17.095   5.553  58.371  1.00 47.40           O  
ANISOU  791  OD1 ASN A 359     6858   5397   5757   1234    262    809
ATOM    792  ND2 ASN A 359      17.261   6.669  60.309  1.00 45.95           N  
ANISOU  792  ND2 ASN A 359     6829   4938   5694   1203    282    750
ATOM    793  H   ASN A 359      16.646   1.766  60.887  1.00  0.00           H  
ATOM    794  HA  ASN A 359      18.095   3.242  58.819  1.00  0.00           H  
ATOM    795  HB3 ASN A 359      17.067   4.395  61.461  1.00  0.00           H  
ATOM    796  HB2 ASN A 359      15.945   3.923  60.218  1.00  0.00           H  
ATOM    797 HD22 ASN A 359      17.347   7.555  59.834  1.00  0.00           H  
ATOM    798 HD21 ASN A 359      17.288   6.641  61.318  1.00  0.00           H  
ATOM    799  N   TRP A 360      19.592   2.632  61.661  1.00 23.74           N  
ANISOU  799  N   TRP A 360     3636   2238   3146    624    133    502
ATOM    800  CA  TRP A 360      20.927   2.505  62.255  1.00 14.76           C  
ANISOU  800  CA  TRP A 360     2510    996   2102    430    144    482
ATOM    801  C   TRP A 360      21.884   1.702  61.361  1.00 14.18           C  
ANISOU  801  C   TRP A 360     2384    994   2008    369    168    535
ATOM    802  O   TRP A 360      23.006   2.153  61.145  1.00 14.89           O  
ANISOU  802  O   TRP A 360     2517   1012   2128    246    218    590
ATOM    803  CB  TRP A 360      20.845   1.917  63.686  1.00 16.05           C  
ANISOU  803  CB  TRP A 360     2602   1166   2330    360     91    362
ATOM    804  CG  TRP A 360      22.125   1.363  64.259  1.00 14.41           C  
ANISOU  804  CG  TRP A 360     2358    940   2180    193     85    330
ATOM    805  CD1 TRP A 360      23.118   2.086  64.824  1.00 13.80           C  
ANISOU  805  CD1 TRP A 360     2326    756   2160     52    100    315
ATOM    806  CD2 TRP A 360      22.625  -0.010  64.199  1.00 12.30           C  
ANISOU  806  CD2 TRP A 360     1992    773   1911    157     70    301
ATOM    807  NE1 TRP A 360      24.184   1.267  65.125  1.00 12.94           N  
ANISOU  807  NE1 TRP A 360     2145    701   2070    -68     91    279
ATOM    808  CE2 TRP A 360      23.947  -0.034  64.740  1.00 11.22           C  
ANISOU  808  CE2 TRP A 360     1844    601   1818      2     81    276
ATOM    809  CE3 TRP A 360      22.107  -1.236  63.718  1.00 10.79           C  
ANISOU  809  CE3 TRP A 360     1709    698   1692    241     58    288
ATOM    810  CZ2 TRP A 360      24.717  -1.208  64.788  1.00 10.24           C  
ANISOU  810  CZ2 TRP A 360     1610    563   1720    -51     85    252
ATOM    811  CZ3 TRP A 360      22.871  -2.419  63.754  1.00 12.11           C  
ANISOU  811  CZ3 TRP A 360     1780    924   1897    174     60    259
ATOM    812  CH2 TRP A 360      24.176  -2.402  64.281  1.00  9.76           C  
ANISOU  812  CH2 TRP A 360     1465    598   1643     41     68    248
ATOM    813  H   TRP A 360      18.850   2.123  62.122  1.00  0.00           H  
ATOM    814  HA  TRP A 360      21.360   3.504  62.340  1.00  0.00           H  
ATOM    815  HB3 TRP A 360      20.129   1.098  63.696  1.00  0.00           H  
ATOM    816  HB2 TRP A 360      20.442   2.670  64.364  1.00  0.00           H  
ATOM    817  HD1 TRP A 360      23.080   3.146  64.995  1.00  0.00           H  
ATOM    818  HE1 TRP A 360      25.028   1.617  65.559  1.00  0.00           H  
ATOM    819  HE3 TRP A 360      21.113  -1.266  63.303  1.00  0.00           H  
ATOM    820  HZ2 TRP A 360      25.715  -1.193  65.199  1.00  0.00           H  
ATOM    821  HZ3 TRP A 360      22.458  -3.340  63.370  1.00  0.00           H  
ATOM    822  HH2 TRP A 360      24.762  -3.306  64.299  1.00  0.00           H  
ATOM    823  N   ALA A 361      21.411   0.545  60.863  1.00 13.15           N  
ANISOU  823  N   ALA A 361     2150   1016   1830    453    138    514
ATOM    824  CA  ALA A 361      22.143  -0.368  59.987  1.00 12.63           C  
ANISOU  824  CA  ALA A 361     2017   1038   1745    424    163    559
ATOM    825  C   ALA A 361      22.586   0.302  58.680  1.00 14.12           C  
ANISOU  825  C   ALA A 361     2268   1240   1855    453    230    690
ATOM    826  O   ALA A 361      23.742   0.146  58.297  1.00 14.93           O  
ANISOU  826  O   ALA A 361     2361   1336   1976    339    287    748
ATOM    827  CB  ALA A 361      21.286  -1.615  59.715  1.00 11.74           C  
ANISOU  827  CB  ALA A 361     1761   1120   1580    510    100    471
ATOM    828  H   ALA A 361      20.478   0.249  61.119  1.00  0.00           H  
ATOM    829  HA  ALA A 361      23.041  -0.682  60.522  1.00  0.00           H  
ATOM    830  HB1 ALA A 361      21.798  -2.312  59.052  1.00  0.00           H  
ATOM    831  HB2 ALA A 361      21.071  -2.152  60.640  1.00  0.00           H  
ATOM    832  HB3 ALA A 361      20.333  -1.358  59.252  1.00  0.00           H  
ATOM    833  N   LYS A 362      21.694   1.115  58.087  1.00 14.75           N  
ANISOU  833  N   LYS A 362     2403   1357   1845    603    231    737
ATOM    834  CA  LYS A 362      21.966   1.986  56.940  1.00 16.51           C  
ANISOU  834  CA  LYS A 362     2695   1598   1981    653    303    868
ATOM    835  C   LYS A 362      23.060   3.053  57.165  1.00 17.76           C  
ANISOU  835  C   LYS A 362     2971   1556   2223    487    381    933
ATOM    836  O   LYS A 362      23.593   3.569  56.184  1.00 19.32           O  
ANISOU  836  O   LYS A 362     3222   1748   2370    477    458   1048
ATOM    837  CB  LYS A 362      20.650   2.665  56.512  1.00 17.96           C  
ANISOU  837  CB  LYS A 362     2915   1859   2050    864    293    899
ATOM    838  CG  LYS A 362      19.710   1.749  55.718  1.00 21.49           C  
ANISOU  838  CG  LYS A 362     3218   2557   2389   1015    212    818
ATOM    839  CD  LYS A 362      18.325   2.393  55.526  1.00 27.14           C  
ANISOU  839  CD  LYS A 362     3956   3345   3011   1201    198    814
ATOM    840  CE  LYS A 362      17.449   1.679  54.487  1.00 34.37           C  
ANISOU  840  CE  LYS A 362     4734   4565   3760   1360    147    768
ATOM    841  NZ  LYS A 362      17.916   1.921  53.110  1.00 38.54           N1+
ANISOU  841  NZ  LYS A 362     5302   5180   4162   1458    209    885
ATOM    842  H   LYS A 362      20.766   1.188  58.481  1.00  0.00           H  
ATOM    843  HA  LYS A 362      22.300   1.334  56.134  1.00  0.00           H  
ATOM    844  HB3 LYS A 362      20.862   3.526  55.876  1.00  0.00           H  
ATOM    845  HB2 LYS A 362      20.141   3.065  57.389  1.00  0.00           H  
ATOM    846  HG3 LYS A 362      19.601   0.786  56.217  1.00  0.00           H  
ATOM    847  HG2 LYS A 362      20.172   1.532  54.754  1.00  0.00           H  
ATOM    848  HD3 LYS A 362      18.431   3.449  55.271  1.00  0.00           H  
ATOM    849  HD2 LYS A 362      17.801   2.377  56.482  1.00  0.00           H  
ATOM    850  HE3 LYS A 362      16.419   2.032  54.562  1.00  0.00           H  
ATOM    851  HE2 LYS A 362      17.434   0.609  54.684  1.00  0.00           H  
ATOM    852  HZ1 LYS A 362      17.327   1.407  52.468  1.00  0.00           H  
ATOM    853  HZ2 LYS A 362      17.870   2.908  52.900  1.00  0.00           H  
ATOM    854  HZ3 LYS A 362      18.868   1.596  53.017  1.00  0.00           H  
ATOM    855  N   ARG A 363      23.368   3.372  58.431  1.00 17.34           N  
ANISOU  855  N   ARG A 363     2947   1354   2288    356    358    851
ATOM    856  CA  ARG A 363      24.358   4.372  58.827  1.00 20.16           C  
ANISOU  856  CA  ARG A 363     3396   1534   2728    184    415    879
ATOM    857  C   ARG A 363      25.639   3.755  59.422  1.00 20.57           C  
ANISOU  857  C   ARG A 363     3362   1593   2860    -36    418    824
ATOM    858  O   ARG A 363      26.560   4.517  59.715  1.00 22.24           O  
ANISOU  858  O   ARG A 363     3612   1693   3143   -208    457    827
ATOM    859  CB  ARG A 363      23.698   5.367  59.799  1.00 24.30           C  
ANISOU  859  CB  ARG A 363     4012   1904   3316    204    390    819
ATOM    860  CG  ARG A 363      22.559   6.184  59.157  1.00 26.67           C  
ANISOU  860  CG  ARG A 363     4431   2158   3543    395    428    902
ATOM    861  CD  ARG A 363      21.923   7.204  60.116  1.00 31.77           C  
ANISOU  861  CD  ARG A 363     5174   2645   4250    418    421    843
ATOM    862  NE  ARG A 363      22.835   8.324  60.417  1.00 37.58           N  
ANISOU  862  NE  ARG A 363     5983   3192   5103    214    461    820
ATOM    863  CZ  ARG A 363      22.670   9.289  61.339  1.00 38.63           C  
ANISOU  863  CZ  ARG A 363     6244   3139   5297    211    488    790
ATOM    864  NH1 ARG A 363      21.577   9.355  62.115  1.00 39.56           N  
ANISOU  864  NH1 ARG A 363     6431   3237   5361    413    482    788
ATOM    865  NH2 ARG A 363      23.631  10.209  61.487  1.00 38.62           N1+
ANISOU  865  NH2 ARG A 363     6293   2977   5402      7    524    752
ATOM    866  H   ARG A 363      22.893   2.902  59.190  1.00  0.00           H  
ATOM    867  HA  ARG A 363      24.689   4.940  57.955  1.00  0.00           H  
ATOM    868  HB3 ARG A 363      24.453   6.056  60.176  1.00  0.00           H  
ATOM    869  HB2 ARG A 363      23.310   4.830  60.665  1.00  0.00           H  
ATOM    870  HG3 ARG A 363      21.789   5.562  58.701  1.00  0.00           H  
ATOM    871  HG2 ARG A 363      23.007   6.727  58.323  1.00  0.00           H  
ATOM    872  HD3 ARG A 363      21.762   6.703  61.071  1.00  0.00           H  
ATOM    873  HD2 ARG A 363      20.942   7.531  59.770  1.00  0.00           H  
ATOM    874  HE  ARG A 363      23.683   8.341  59.868  1.00  0.00           H  
ATOM    875 HH12 ARG A 363      21.501  10.057  62.837  1.00  0.00           H  
ATOM    876 HH11 ARG A 363      20.854   8.657  62.025  1.00  0.00           H  
ATOM    877 HH22 ARG A 363      23.541  10.930  62.189  1.00  0.00           H  
ATOM    878 HH21 ARG A 363      24.465  10.180  60.919  1.00  0.00           H  
ATOM    879  N   VAL A 364      25.718   2.415  59.544  1.00 16.08           N  
ANISOU  879  N   VAL A 364     2665   1163   2280    -28    379    768
ATOM    880  CA  VAL A 364      26.961   1.691  59.834  1.00 15.46           C  
ANISOU  880  CA  VAL A 364     2478   1139   2259   -206    394    723
ATOM    881  C   VAL A 364      27.836   1.700  58.554  1.00 23.39           C  
ANISOU  881  C   VAL A 364     3450   2229   3209   -258    486    837
ATOM    882  O   VAL A 364      27.360   1.187  57.538  1.00 19.83           O  
ANISOU  882  O   VAL A 364     2976   1897   2662   -112    507    914
ATOM    883  CB  VAL A 364      26.672   0.213  60.243  1.00 13.39           C  
ANISOU  883  CB  VAL A 364     2082    991   2013   -154    339    645
ATOM    884  CG1 VAL A 364      27.922  -0.696  60.303  1.00 13.12           C  
ANISOU  884  CG1 VAL A 364     1896   1080   2010   -296    346    600
ATOM    885  CG2 VAL A 364      25.948   0.153  61.600  1.00 18.39           C  
ANISOU  885  CG2 VAL A 364     2737   1561   2690   -119    255    527
ATOM    886  H   VAL A 364      24.922   1.845  59.290  1.00  0.00           H  
ATOM    887  HA  VAL A 364      27.443   2.171  60.681  1.00  0.00           H  
ATOM    888  HB  VAL A 364      26.003  -0.231  59.506  1.00  0.00           H  
ATOM    889 HG11 VAL A 364      27.672  -1.682  60.697  1.00  0.00           H  
ATOM    890 HG12 VAL A 364      28.364  -0.861  59.320  1.00  0.00           H  
ATOM    891 HG13 VAL A 364      28.690  -0.271  60.949  1.00  0.00           H  
ATOM    892 HG21 VAL A 364      25.778  -0.874  61.918  1.00  0.00           H  
ATOM    893 HG22 VAL A 364      26.526   0.644  62.382  1.00  0.00           H  
ATOM    894 HG23 VAL A 364      24.976   0.637  61.558  1.00  0.00           H  
ATOM    895  N   PRO A 365      29.051   2.308  58.593  1.00 18.21           N  
ANISOU  895  N   PRO A 365     2779   1540   2599   -463    537    845
ATOM    896  CA  PRO A 365      29.952   2.400  57.423  1.00 19.68           C  
ANISOU  896  CA  PRO A 365     2936   1818   2725   -526    636    957
ATOM    897  C   PRO A 365      30.220   1.075  56.688  1.00 18.67           C  
ANISOU  897  C   PRO A 365     2653   1916   2523   -440    654    973
ATOM    898  O   PRO A 365      30.720   0.129  57.296  1.00 19.92           O  
ANISOU  898  O   PRO A 365     2663   2176   2729   -472    612    886
ATOM    899  CB  PRO A 365      31.245   3.001  57.997  1.00 26.99           C  
ANISOU  899  CB  PRO A 365     3800   2720   3736   -786    660    917
ATOM    900  CG  PRO A 365      30.774   3.843  59.164  1.00 26.95           C  
ANISOU  900  CG  PRO A 365     3884   2523   3832   -811    594    836
ATOM    901  CD  PRO A 365      29.641   3.007  59.741  1.00 18.92           C  
ANISOU  901  CD  PRO A 365     2874   1521   2794   -637    505    754
ATOM    902  HA  PRO A 365      29.502   3.121  56.737  1.00  0.00           H  
ATOM    903  HB3 PRO A 365      31.799   3.580  57.259  1.00  0.00           H  
ATOM    904  HB2 PRO A 365      31.911   2.220  58.369  1.00  0.00           H  
ATOM    905  HG3 PRO A 365      30.377   4.788  58.790  1.00  0.00           H  
ATOM    906  HG2 PRO A 365      31.558   4.073  59.887  1.00  0.00           H  
ATOM    907  HD2 PRO A 365      30.029   2.264  60.440  1.00  0.00           H  
ATOM    908  HD3 PRO A 365      28.947   3.658  60.270  1.00  0.00           H  
ATOM    909  N   GLY A 366      29.860   1.048  55.397  1.00 22.43           N  
ANISOU  909  N   GLY A 366     3155   2488   2880   -308    705   1085
ATOM    910  CA  GLY A 366      30.093  -0.076  54.496  1.00 24.36           C  
ANISOU  910  CA  GLY A 366     3247   2978   3030   -203    709   1096
ATOM    911  C   GLY A 366      28.886  -1.019  54.370  1.00 24.47           C  
ANISOU  911  C   GLY A 366     3254   3080   2964     22    610   1039
ATOM    912  O   GLY A 366      28.907  -1.871  53.483  1.00 22.61           O  
ANISOU  912  O   GLY A 366     2946   3043   2600    147    602   1035
ATOM    913  H   GLY A 366      29.440   1.871  54.988  1.00  0.00           H  
ATOM    914  HA3 GLY A 366      30.968  -0.650  54.802  1.00  0.00           H  
ATOM    915  HA2 GLY A 366      30.322   0.329  53.514  1.00  0.00           H  
ATOM    916  N   PHE A 367      27.843  -0.886  55.212  1.00 17.91           N  
ANISOU  916  N   PHE A 367     2487   2120   2200     68    526    964
ATOM    917  CA  PHE A 367      26.655  -1.749  55.178  1.00 14.68           C  
ANISOU  917  CA  PHE A 367     2036   1810   1730    241    420    861
ATOM    918  C   PHE A 367      25.760  -1.505  53.949  1.00 15.84           C  
ANISOU  918  C   PHE A 367     2228   2079   1712    437    433    951
ATOM    919  O   PHE A 367      25.289  -2.473  53.358  1.00 16.38           O  
ANISOU  919  O   PHE A 367     2194   2347   1681    542    375    861
ATOM    920  CB  PHE A 367      25.874  -1.627  56.501  1.00 13.68           C  
ANISOU  920  CB  PHE A 367     1966   1532   1700    247    348    783
ATOM    921  CG  PHE A 367      24.640  -2.510  56.629  1.00 12.56           C  
ANISOU  921  CG  PHE A 367     1747   1500   1526    368    248    651
ATOM    922  CD1 PHE A 367      24.770  -3.851  57.047  1.00 11.31           C  
ANISOU  922  CD1 PHE A 367     1472   1413   1414    318    197    510
ATOM    923  CD2 PHE A 367      23.377  -2.054  56.188  1.00 14.95           C  
ANISOU  923  CD2 PHE A 367     2092   1842   1746    534    214    668
ATOM    924  CE1 PHE A 367      23.652  -4.671  57.112  1.00 10.63           C  
ANISOU  924  CE1 PHE A 367     1322   1403   1315    390    126    382
ATOM    925  CE2 PHE A 367      22.271  -2.887  56.267  1.00 12.38           C  
ANISOU  925  CE2 PHE A 367     1665   1643   1395    609    128    526
ATOM    926  CZ  PHE A 367      22.406  -4.185  56.739  1.00 11.17           C  
ANISOU  926  CZ  PHE A 367     1406   1526   1310    516     91    381
ATOM    927  H   PHE A 367      27.863  -0.174  55.930  1.00  0.00           H  
ATOM    928  HA  PHE A 367      27.008  -2.780  55.115  1.00  0.00           H  
ATOM    929  HB3 PHE A 367      25.579  -0.588  56.649  1.00  0.00           H  
ATOM    930  HB2 PHE A 367      26.539  -1.869  57.332  1.00  0.00           H  
ATOM    931  HD1 PHE A 367      25.735  -4.239  57.335  1.00  0.00           H  
ATOM    932  HD2 PHE A 367      23.264  -1.051  55.805  1.00  0.00           H  
ATOM    933  HE1 PHE A 367      23.751  -5.690  57.454  1.00  0.00           H  
ATOM    934  HE2 PHE A 367      21.305  -2.524  55.950  1.00  0.00           H  
ATOM    935  HZ  PHE A 367      21.540  -4.825  56.800  1.00  0.00           H  
ATOM    936  N   VAL A 368      25.559  -0.229  53.574  1.00 19.21           N  
ANISOU  936  N   VAL A 368     2806   2394   2100    490    505   1108
ATOM    937  CA  VAL A 368      24.790   0.162  52.386  1.00 23.08           C  
ANISOU  937  CA  VAL A 368     3316   3027   2428    694    494   1154
ATOM    938  C   VAL A 368      25.526  -0.080  51.057  1.00 25.35           C  
ANISOU  938  C   VAL A 368     3549   3495   2589    717    560   1224
ATOM    939  O   VAL A 368      24.863  -0.116  50.021  1.00 32.83           O  
ANISOU  939  O   VAL A 368     4494   4590   3392    889    554   1254
ATOM    940  CB  VAL A 368      24.357   1.649  52.422  1.00 22.25           C  
ANISOU  940  CB  VAL A 368     3368   2751   2336    751    530   1232
ATOM    941  CG1 VAL A 368      23.330   1.877  53.534  1.00 21.11           C  
ANISOU  941  CG1 VAL A 368     3265   2465   2290    758    461   1143
ATOM    942  CG2 VAL A 368      25.524   2.653  52.516  1.00 23.46           C  
ANISOU  942  CG2 VAL A 368     3629   2730   2554    585    645   1347
ATOM    943  H   VAL A 368      25.975   0.521  54.106  1.00  0.00           H  
ATOM    944  HA  VAL A 368      23.886  -0.448  52.363  1.00  0.00           H  
ATOM    945  HB  VAL A 368      23.832   1.873  51.492  1.00  0.00           H  
ATOM    946 HG11 VAL A 368      22.988   2.912  53.559  1.00  0.00           H  
ATOM    947 HG12 VAL A 368      22.453   1.242  53.403  1.00  0.00           H  
ATOM    948 HG13 VAL A 368      23.772   1.640  54.499  1.00  0.00           H  
ATOM    949 HG21 VAL A 368      25.153   3.678  52.551  1.00  0.00           H  
ATOM    950 HG22 VAL A 368      26.121   2.492  53.414  1.00  0.00           H  
ATOM    951 HG23 VAL A 368      26.191   2.585  51.656  1.00  0.00           H  
ATOM    952  N   ASP A 369      26.857  -0.277  51.110  1.00 22.52           N  
ANISOU  952  N   ASP A 369     3127   3147   2282    551    622   1235
ATOM    953  CA  ASP A 369      27.672  -0.675  49.959  1.00 20.96           C  
ANISOU  953  CA  ASP A 369     2851   3148   1966    571    681   1273
ATOM    954  C   ASP A 369      27.386  -2.117  49.506  1.00 23.22           C  
ANISOU  954  C   ASP A 369     2995   3702   2126    703    598   1137
ATOM    955  O   ASP A 369      27.618  -2.431  48.340  1.00 21.13           O  
ANISOU  955  O   ASP A 369     2666   3638   1724    796    611   1127
ATOM    956  CB  ASP A 369      29.198  -0.469  50.143  1.00 32.73           C  
ANISOU  956  CB  ASP A 369     4293   4591   3551    346    772   1302
ATOM    957  CG  ASP A 369      29.680   0.911  50.627  1.00 34.42           C  
ANISOU  957  CG  ASP A 369     4649   4561   3866    184    856   1403
ATOM    958  OD1 ASP A 369      28.919   1.898  50.519  1.00 33.87           O  
ANISOU  958  OD1 ASP A 369     4720   4404   3745    278    882   1500
ATOM    959  OD2 ASP A 369      30.875   0.977  50.990  1.00 34.02           O1-
ANISOU  959  OD2 ASP A 369     4564   4422   3939    -38    894   1372
ATOM    960  H   ASP A 369      27.335  -0.224  51.998  1.00  0.00           H  
ATOM    961  HA  ASP A 369      27.354  -0.034  49.142  1.00  0.00           H  
ATOM    962  HB3 ASP A 369      29.691  -0.640  49.185  1.00  0.00           H  
ATOM    963  HB2 ASP A 369      29.577  -1.219  50.837  1.00  0.00           H  
ATOM    964  N   LEU A 370      26.844  -2.944  50.416  1.00 20.73           N  
ANISOU  964  N   LEU A 370     2624   3351   1900    684    492    969
ATOM    965  CA  LEU A 370      26.327  -4.273  50.117  1.00 17.37           C  
ANISOU  965  CA  LEU A 370     2076   3103   1422    761    392    759
ATOM    966  C   LEU A 370      25.026  -4.207  49.301  1.00 18.31           C  
ANISOU  966  C   LEU A 370     2193   3393   1370    959    326    728
ATOM    967  O   LEU A 370      24.302  -3.212  49.348  1.00 19.14           O  
ANISOU  967  O   LEU A 370     2396   3453   1424   1057    335    860
ATOM    968  CB  LEU A 370      26.068  -5.047  51.431  1.00 15.45           C  
ANISOU  968  CB  LEU A 370     1792   2720   1357    658    310    590
ATOM    969  CG  LEU A 370      27.287  -5.215  52.363  1.00 14.58           C  
ANISOU  969  CG  LEU A 370     1653   2492   1395    493    348    582
ATOM    970  CD1 LEU A 370      26.864  -5.760  53.739  1.00 12.97           C  
ANISOU  970  CD1 LEU A 370     1443   2146   1340    429    273    455
ATOM    971  CD2 LEU A 370      28.389  -6.081  51.728  1.00 14.98           C  
ANISOU  971  CD2 LEU A 370     1601   2703   1388    501    382    522
ATOM    972  H   LEU A 370      26.675  -2.607  51.353  1.00  0.00           H  
ATOM    973  HA  LEU A 370      27.074  -4.790  49.521  1.00  0.00           H  
ATOM    974  HB3 LEU A 370      25.672  -6.038  51.203  1.00  0.00           H  
ATOM    975  HB2 LEU A 370      25.270  -4.546  51.975  1.00  0.00           H  
ATOM    976  HG  LEU A 370      27.715  -4.228  52.540  1.00  0.00           H  
ATOM    977 HD11 LEU A 370      27.352  -6.706  53.968  1.00  0.00           H  
ATOM    978 HD12 LEU A 370      27.130  -5.064  54.534  1.00  0.00           H  
ATOM    979 HD13 LEU A 370      25.789  -5.928  53.803  1.00  0.00           H  
ATOM    980 HD21 LEU A 370      29.294  -6.049  52.328  1.00  0.00           H  
ATOM    981 HD22 LEU A 370      28.082  -7.124  51.640  1.00  0.00           H  
ATOM    982 HD23 LEU A 370      28.669  -5.732  50.735  1.00  0.00           H  
ATOM    983  N   THR A 371      24.733  -5.321  48.621  1.00 18.42           N  
ANISOU  983  N   THR A 371     2095   3611   1291   1027    258    540
ATOM    984  CA  THR A 371      23.452  -5.617  47.989  1.00 19.40           C  
ANISOU  984  CA  THR A 371     2173   3942   1256   1194    168    448
ATOM    985  C   THR A 371      22.325  -5.726  49.039  1.00 18.36           C  
ANISOU  985  C   THR A 371     2039   3692   1244   1165     85    362
ATOM    986  O   THR A 371      22.573  -6.166  50.161  1.00 16.72           O  
ANISOU  986  O   THR A 371     1844   3272   1237   1011     83    310
ATOM    987  CB  THR A 371      23.535  -6.965  47.222  1.00 19.88           C  
ANISOU  987  CB  THR A 371     2109   4226   1219   1228    109    209
ATOM    988  OG1 THR A 371      23.741  -8.084  48.067  1.00 18.31           O  
ANISOU  988  OG1 THR A 371     1868   3877   1212   1074     73     14
ATOM    989  CG2 THR A 371      24.597  -6.958  46.115  1.00 21.02           C  
ANISOU  989  CG2 THR A 371     2235   4456   1296   1249    183    272
ATOM    990  H   THR A 371      25.400  -6.085  48.645  1.00  0.00           H  
ATOM    991  HA  THR A 371      23.220  -4.812  47.288  1.00  0.00           H  
ATOM    992  HB  THR A 371      22.580  -7.149  46.739  1.00  0.00           H  
ATOM    993  HG1 THR A 371      24.643  -8.054  48.406  1.00  0.00           H  
ATOM    994 HG21 THR A 371      24.601  -7.908  45.586  1.00  0.00           H  
ATOM    995 HG22 THR A 371      24.397  -6.170  45.390  1.00  0.00           H  
ATOM    996 HG23 THR A 371      25.600  -6.793  46.501  1.00  0.00           H  
ATOM    997  N   LEU A 372      21.105  -5.336  48.636  1.00 19.52           N  
ANISOU  997  N   LEU A 372     2156   3991   1269   1318     24    341
ATOM    998  CA  LEU A 372      19.858  -5.417  49.403  1.00 18.93           C  
ANISOU  998  CA  LEU A 372     2048   3875   1272   1315    -53    243
ATOM    999  C   LEU A 372      19.565  -6.834  49.922  1.00 17.74           C  
ANISOU  999  C   LEU A 372     1782   3719   1240   1165   -121    -14
ATOM   1000  O   LEU A 372      19.135  -6.963  51.064  1.00 16.44           O  
ANISOU 1000  O   LEU A 372     1626   3374   1247   1051   -132    -59
ATOM   1001  CB  LEU A 372      18.704  -4.869  48.530  1.00 20.89           C  
ANISOU 1001  CB  LEU A 372     2243   4303   1389   1470    -68    205
ATOM   1002  CG  LEU A 372      17.277  -4.933  49.125  1.00 29.73           C  
ANISOU 1002  CG  LEU A 372     3287   5470   2537   1470   -138     61
ATOM   1003  CD1 LEU A 372      17.123  -4.098  50.410  1.00 28.41           C  
ANISOU 1003  CD1 LEU A 372     3246   5064   2484   1461   -108    207
ATOM   1004  CD2 LEU A 372      16.248  -4.528  48.061  1.00 30.60           C  
ANISOU 1004  CD2 LEU A 372     3301   5849   2476   1633   -153    -16
ATOM   1005  H   LEU A 372      20.995  -5.032  47.674  1.00  0.00           H  
ATOM   1006  HA  LEU A 372      19.980  -4.764  50.268  1.00  0.00           H  
ATOM   1007  HB3 LEU A 372      18.693  -5.424  47.594  1.00  0.00           H  
ATOM   1008  HB2 LEU A 372      18.926  -3.837  48.256  1.00  0.00           H  
ATOM   1009  HG  LEU A 372      17.048  -5.970  49.373  1.00  0.00           H  
ATOM   1010 HD11 LEU A 372      16.281  -3.411  50.349  1.00  0.00           H  
ATOM   1011 HD12 LEU A 372      16.945  -4.744  51.270  1.00  0.00           H  
ATOM   1012 HD13 LEU A 372      18.009  -3.501  50.627  1.00  0.00           H  
ATOM   1013 HD21 LEU A 372      15.243  -4.844  48.341  1.00  0.00           H  
ATOM   1014 HD22 LEU A 372      16.239  -3.448  47.920  1.00  0.00           H  
ATOM   1015 HD23 LEU A 372      16.467  -4.979  47.093  1.00  0.00           H  
ATOM   1016  N   HIS A 373      19.855  -7.861  49.102  1.00 18.42           N  
ANISOU 1016  N   HIS A 373     1778   3976   1245   1156   -146   -186
ATOM   1017  CA  HIS A 373      19.779  -9.276  49.473  1.00 22.44           C  
ANISOU 1017  CA  HIS A 373     2208   4441   1877   1002   -180   -442
ATOM   1018  C   HIS A 373      20.625  -9.611  50.716  1.00 15.99           C  
ANISOU 1018  C   HIS A 373     1472   3324   1280    840   -113   -405
ATOM   1019  O   HIS A 373      20.108 -10.244  51.636  1.00 15.13           O  
ANISOU 1019  O   HIS A 373     1349   3075   1325    717   -125   -517
ATOM   1020  CB  HIS A 373      20.176 -10.149  48.260  1.00 32.56           C  
ANISOU 1020  CB  HIS A 373     3412   5936   3024   1034   -201   -631
ATOM   1021  CG  HIS A 373      20.154 -11.644  48.500  1.00 40.53           C  
ANISOU 1021  CG  HIS A 373     4406   6808   4186    870   -190   -855
ATOM   1022  ND1 HIS A 373      21.226 -12.318  49.067  1.00 43.34           N1+
ANISOU 1022  ND1 HIS A 373     4844   6972   4651    806   -111   -811
ATOM   1023  CD2 HIS A 373      19.162 -12.583  48.282  1.00 45.62           C  
ANISOU 1023  CD2 HIS A 373     4970   7439   4924    747   -236  -1093
ATOM   1024  CE1 HIS A 373      20.868 -13.592  49.195  1.00 46.43           C  
ANISOU 1024  CE1 HIS A 373     5231   7247   5163    690   -106  -1022
ATOM   1025  NE2 HIS A 373      19.635 -13.803  48.738  1.00 47.37           N  
ANISOU 1025  NE2 HIS A 373     5261   7446   5291    628   -177  -1185
ATOM   1026  H   HIS A 373      20.186  -7.661  48.166  1.00  0.00           H  
ATOM   1027  HA  HIS A 373      18.738  -9.480  49.720  1.00  0.00           H  
ATOM   1028  HB3 HIS A 373      21.176  -9.878  47.920  1.00  0.00           H  
ATOM   1029  HB2 HIS A 373      19.508  -9.933  47.424  1.00  0.00           H  
ATOM   1030  HD1 HIS A 373      22.118 -11.917  49.356  1.00  0.00           H  
ATOM   1031  HD2 HIS A 373      18.170 -12.494  47.862  1.00  0.00           H  
ATOM   1032  HE1 HIS A 373      21.501 -14.358  49.620  1.00  0.00           H  
ATOM   1033  HE2 HIS A 373      19.141 -14.684  48.724  1.00  0.00           H  
ATOM   1034  N   ASP A 374      21.895  -9.172  50.708  1.00 16.98           N  
ANISOU 1034  N   ASP A 374     1672   3372   1409    843    -39   -246
ATOM   1035  CA  ASP A 374      22.855  -9.413  51.786  1.00 15.44           C  
ANISOU 1035  CA  ASP A 374     1532   2941   1395    714     14   -205
ATOM   1036  C   ASP A 374      22.641  -8.495  53.003  1.00 14.32           C  
ANISOU 1036  C   ASP A 374     1454   2609   1378    655     17    -84
ATOM   1037  O   ASP A 374      22.918  -8.945  54.111  1.00 13.18           O  
ANISOU 1037  O   ASP A 374     1328   2294   1385    550     26   -120
ATOM   1038  CB  ASP A 374      24.331  -9.424  51.309  1.00 15.71           C  
ANISOU 1038  CB  ASP A 374     1589   2994   1386    726     92    -86
ATOM   1039  CG  ASP A 374      24.713 -10.528  50.294  1.00 21.14           C  
ANISOU 1039  CG  ASP A 374     2220   3832   1980    777     99   -236
ATOM   1040  OD1 ASP A 374      23.871 -11.400  49.980  1.00 20.09           O  
ANISOU 1040  OD1 ASP A 374     2049   3718   1865    761     51   -453
ATOM   1041  OD2 ASP A 374      25.890 -10.524  49.878  1.00 20.64           O1-
ANISOU 1041  OD2 ASP A 374     2150   3865   1828    824    162   -146
ATOM   1042  H   ASP A 374      22.244  -8.649  49.916  1.00  0.00           H  
ATOM   1043  HA  ASP A 374      22.650 -10.418  52.159  1.00  0.00           H  
ATOM   1044  HB3 ASP A 374      24.999  -9.511  52.167  1.00  0.00           H  
ATOM   1045  HB2 ASP A 374      24.559  -8.464  50.843  1.00  0.00           H  
ATOM   1046  N   GLN A 375      22.086  -7.282  52.813  1.00 13.81           N  
ANISOU 1046  N   GLN A 375     1434   2570   1241    740     15     58
ATOM   1047  CA  GLN A 375      21.621  -6.412  53.902  1.00 13.03           C  
ANISOU 1047  CA  GLN A 375     1404   2295   1250    704     14    140
ATOM   1048  C   GLN A 375      20.485  -7.049  54.721  1.00 12.44           C  
ANISOU 1048  C   GLN A 375     1264   2208   1255    661    -46    -22
ATOM   1049  O   GLN A 375      20.552  -7.039  55.950  1.00 11.33           O  
ANISOU 1049  O   GLN A 375     1155   1896   1254    563    -36    -29
ATOM   1050  CB  GLN A 375      21.169  -5.038  53.365  1.00 14.77           C  
ANISOU 1050  CB  GLN A 375     1704   2541   1367    840     28    307
ATOM   1051  CG  GLN A 375      22.314  -4.126  52.889  1.00 17.16           C  
ANISOU 1051  CG  GLN A 375     2101   2799   1618    848    121    502
ATOM   1052  CD  GLN A 375      21.793  -2.771  52.400  1.00 22.10           C  
ANISOU 1052  CD  GLN A 375     2845   3412   2141   1000    157    688
ATOM   1053  OE1 GLN A 375      21.007  -2.115  53.081  1.00 20.29           O  
ANISOU 1053  OE1 GLN A 375     2661   3111   1936   1070    124    697
ATOM   1054  NE2 GLN A 375      22.243  -2.328  51.225  1.00 17.96           N  
ANISOU 1054  NE2 GLN A 375     2376   2958   1489   1068    236    844
ATOM   1055  H   GLN A 375      21.910  -6.960  51.870  1.00  0.00           H  
ATOM   1056  HA  GLN A 375      22.464  -6.254  54.578  1.00  0.00           H  
ATOM   1057  HB3 GLN A 375      20.621  -4.514  54.152  1.00  0.00           H  
ATOM   1058  HB2 GLN A 375      20.453  -5.178  52.556  1.00  0.00           H  
ATOM   1059  HG3 GLN A 375      22.884  -4.609  52.099  1.00  0.00           H  
ATOM   1060  HG2 GLN A 375      23.015  -3.952  53.704  1.00  0.00           H  
ATOM   1061 HE22 GLN A 375      21.932  -1.438  50.867  1.00  0.00           H  
ATOM   1062 HE21 GLN A 375      22.913  -2.864  50.687  1.00  0.00           H  
ATOM   1063  N   VAL A 376      19.482  -7.609  54.019  1.00 14.24           N  
ANISOU 1063  N   VAL A 376     1392   2637   1383    728   -104   -158
ATOM   1064  CA  VAL A 376      18.345  -8.313  54.614  1.00 15.11           C  
ANISOU 1064  CA  VAL A 376     1414   2765   1564    660   -148   -326
ATOM   1065  C   VAL A 376      18.773  -9.594  55.347  1.00 14.00           C  
ANISOU 1065  C   VAL A 376     1280   2464   1576    497   -111   -436
ATOM   1066  O   VAL A 376      18.298  -9.811  56.457  1.00 12.19           O  
ANISOU 1066  O   VAL A 376     1060   2103   1470    408    -97   -461
ATOM   1067  CB  VAL A 376      17.253  -8.666  53.561  1.00 18.73           C  
ANISOU 1067  CB  VAL A 376     1731   3506   1879    732   -218   -489
ATOM   1068  CG1 VAL A 376      16.136  -9.596  54.076  1.00 18.63           C  
ANISOU 1068  CG1 VAL A 376     1611   3511   1957    617   -244   -672
ATOM   1069  CG2 VAL A 376      16.590  -7.399  53.007  1.00 19.15           C  
ANISOU 1069  CG2 VAL A 376     1781   3738   1759    942   -254   -362
ATOM   1070  H   VAL A 376      19.495  -7.561  53.009  1.00  0.00           H  
ATOM   1071  HA  VAL A 376      17.899  -7.650  55.357  1.00  0.00           H  
ATOM   1072  HB  VAL A 376      17.739  -9.168  52.723  1.00  0.00           H  
ATOM   1073 HG11 VAL A 376      15.357  -9.722  53.324  1.00  0.00           H  
ATOM   1074 HG12 VAL A 376      16.503 -10.591  54.324  1.00  0.00           H  
ATOM   1075 HG13 VAL A 376      15.669  -9.189  54.969  1.00  0.00           H  
ATOM   1076 HG21 VAL A 376      15.944  -7.635  52.163  1.00  0.00           H  
ATOM   1077 HG22 VAL A 376      15.990  -6.912  53.775  1.00  0.00           H  
ATOM   1078 HG23 VAL A 376      17.313  -6.669  52.658  1.00  0.00           H  
ATOM   1079  N   HIS A 377      19.677 -10.386  54.742  1.00 12.41           N  
ANISOU 1079  N   HIS A 377     1087   2274   1356    478    -86   -488
ATOM   1080  CA  HIS A 377      20.221 -11.616  55.320  1.00 15.08           C  
ANISOU 1080  CA  HIS A 377     1453   2455   1823    365    -42   -586
ATOM   1081  C   HIS A 377      21.018 -11.378  56.618  1.00 13.46           C  
ANISOU 1081  C   HIS A 377     1333   2038   1742    315      2   -451
ATOM   1082  O   HIS A 377      20.853 -12.142  57.570  1.00 10.29           O  
ANISOU 1082  O   HIS A 377      955   1496   1457    232     29   -501
ATOM   1083  CB  HIS A 377      21.080 -12.331  54.261  1.00 17.94           C  
ANISOU 1083  CB  HIS A 377     1821   2870   2124    398    -16   -648
ATOM   1084  CG  HIS A 377      21.671 -13.641  54.718  1.00 22.39           C  
ANISOU 1084  CG  HIS A 377     2444   3252   2812    327     42   -720
ATOM   1085  ND1 HIS A 377      21.022 -14.865  54.530  1.00 28.33           N  
ANISOU 1085  ND1 HIS A 377     3195   3933   3636    241     60   -916
ATOM   1086  CD2 HIS A 377      22.858 -13.865  55.385  1.00 22.60           C  
ANISOU 1086  CD2 HIS A 377     2535   3152   2900    340     94   -618
ATOM   1087  CE1 HIS A 377      21.820 -15.762  55.091  1.00 30.86           C  
ANISOU 1087  CE1 HIS A 377     3606   4066   4055    225    128   -914
ATOM   1088  NE2 HIS A 377      22.922 -15.225  55.611  1.00 22.64           N  
ANISOU 1088  NE2 HIS A 377     2593   3010   2999    298    141   -735
ATOM   1089  H   HIS A 377      20.013 -10.140  53.821  1.00  0.00           H  
ATOM   1090  HA  HIS A 377      19.377 -12.265  55.563  1.00  0.00           H  
ATOM   1091  HB3 HIS A 377      21.891 -11.678  53.944  1.00  0.00           H  
ATOM   1092  HB2 HIS A 377      20.480 -12.524  53.370  1.00  0.00           H  
ATOM   1093  HD2 HIS A 377      23.627 -13.185  55.721  1.00  0.00           H  
ATOM   1094  HE1 HIS A 377      21.599 -16.818  55.126  1.00  0.00           H  
ATOM   1095  HE2 HIS A 377      23.653 -15.725  56.100  1.00  0.00           H  
ATOM   1096  N   LEU A 378      21.852 -10.324  56.631  1.00 10.80           N  
ANISOU 1096  N   LEU A 378     1042   1685   1376    360     14   -284
ATOM   1097  CA  LEU A 378      22.636  -9.901  57.793  1.00  9.79           C  
ANISOU 1097  CA  LEU A 378      975   1397   1349    307     43   -182
ATOM   1098  C   LEU A 378      21.746  -9.454  58.963  1.00 15.27           C  
ANISOU 1098  C   LEU A 378     1684   2007   2110    274     25   -178
ATOM   1099  O   LEU A 378      22.008  -9.879  60.085  1.00 11.91           O  
ANISOU 1099  O   LEU A 378     1287   1463   1777    218     46   -186
ATOM   1100  CB  LEU A 378      23.628  -8.790  57.385  1.00  9.81           C  
ANISOU 1100  CB  LEU A 378     1010   1406   1310    325     65    -27
ATOM   1101  CG  LEU A 378      24.857  -9.291  56.591  1.00 10.95           C  
ANISOU 1101  CG  LEU A 378     1125   1641   1396    349    101    -18
ATOM   1102  CD1 LEU A 378      25.617  -8.119  55.935  1.00 10.75           C  
ANISOU 1102  CD1 LEU A 378     1119   1636   1331    335    142    139
ATOM   1103  CD2 LEU A 378      25.789 -10.202  57.412  1.00 12.76           C  
ANISOU 1103  CD2 LEU A 378     1346   1805   1700    324    124    -82
ATOM   1104  H   LEU A 378      21.949  -9.755  55.800  1.00  0.00           H  
ATOM   1105  HA  LEU A 378      23.198 -10.769  58.140  1.00  0.00           H  
ATOM   1106  HB3 LEU A 378      23.982  -8.256  58.265  1.00  0.00           H  
ATOM   1107  HB2 LEU A 378      23.087  -8.046  56.799  1.00  0.00           H  
ATOM   1108  HG  LEU A 378      24.480  -9.912  55.780  1.00  0.00           H  
ATOM   1109 HD11 LEU A 378      25.719  -8.290  54.863  1.00  0.00           H  
ATOM   1110 HD12 LEU A 378      25.094  -7.171  56.055  1.00  0.00           H  
ATOM   1111 HD13 LEU A 378      26.619  -7.976  56.338  1.00  0.00           H  
ATOM   1112 HD21 LEU A 378      26.817  -9.847  57.420  1.00  0.00           H  
ATOM   1113 HD22 LEU A 378      25.472 -10.298  58.451  1.00  0.00           H  
ATOM   1114 HD23 LEU A 378      25.813 -11.200  56.979  1.00  0.00           H  
ATOM   1115  N   LEU A 379      20.690  -8.668  58.680  1.00  9.17           N  
ANISOU 1115  N   LEU A 379      894   1313   1277    331    -10   -161
ATOM   1116  CA  LEU A 379      19.684  -8.265  59.667  1.00 12.40           C  
ANISOU 1116  CA  LEU A 379     1309   1668   1736    322    -23   -160
ATOM   1117  C   LEU A 379      18.786  -9.425  60.134  1.00 12.68           C  
ANISOU 1117  C   LEU A 379     1278   1709   1832    247    -16   -302
ATOM   1118  O   LEU A 379      18.454  -9.453  61.313  1.00 10.66           O  
ANISOU 1118  O   LEU A 379     1040   1358   1652    199      7   -295
ATOM   1119  CB  LEU A 379      18.843  -7.078  59.134  1.00 10.89           C  
ANISOU 1119  CB  LEU A 379     1113   1575   1450    441    -57   -106
ATOM   1120  CG  LEU A 379      19.462  -5.697  59.449  1.00 15.34           C  
ANISOU 1120  CG  LEU A 379     1796   2021   2012    481    -35     54
ATOM   1121  CD1 LEU A 379      18.799  -4.574  58.624  1.00 20.73           C  
ANISOU 1121  CD1 LEU A 379     2509   2791   2576    638    -48    136
ATOM   1122  CD2 LEU A 379      19.430  -5.390  60.966  1.00 13.89           C  
ANISOU 1122  CD2 LEU A 379     1666   1687   1926    428    -24     63
ATOM   1123  H   LEU A 379      20.536  -8.359  57.730  1.00  0.00           H  
ATOM   1124  HA  LEU A 379      20.226  -7.935  60.555  1.00  0.00           H  
ATOM   1125  HB3 LEU A 379      17.836  -7.098  59.556  1.00  0.00           H  
ATOM   1126  HB2 LEU A 379      18.703  -7.195  58.058  1.00  0.00           H  
ATOM   1127  HG  LEU A 379      20.507  -5.734  59.139  1.00  0.00           H  
ATOM   1128 HD11 LEU A 379      18.483  -3.726  59.229  1.00  0.00           H  
ATOM   1129 HD12 LEU A 379      19.494  -4.183  57.883  1.00  0.00           H  
ATOM   1130 HD13 LEU A 379      17.916  -4.929  58.094  1.00  0.00           H  
ATOM   1131 HD21 LEU A 379      18.906  -4.466  61.207  1.00  0.00           H  
ATOM   1132 HD22 LEU A 379      18.935  -6.179  61.533  1.00  0.00           H  
ATOM   1133 HD23 LEU A 379      20.438  -5.295  61.369  1.00  0.00           H  
ATOM   1134  N   GLU A 380      18.435 -10.371  59.246  1.00 11.96           N  
ANISOU 1134  N   GLU A 380     1111   1727   1706    225    -25   -436
ATOM   1135  CA  GLU A 380      17.609 -11.544  59.563  1.00 11.17           C  
ANISOU 1135  CA  GLU A 380      955   1609   1681    112      3   -588
ATOM   1136  C   GLU A 380      18.293 -12.519  60.540  1.00 12.64           C  
ANISOU 1136  C   GLU A 380     1236   1579   1986     34     77   -558
ATOM   1137  O   GLU A 380      17.604 -13.137  61.353  1.00 14.13           O  
ANISOU 1137  O   GLU A 380     1431   1680   2258    -51    127   -588
ATOM   1138  CB  GLU A 380      17.177 -12.232  58.251  1.00 12.51           C  
ANISOU 1138  CB  GLU A 380     1040   1920   1792     86    -17   -764
ATOM   1139  CG  GLU A 380      16.173 -13.397  58.423  1.00 20.93           C  
ANISOU 1139  CG  GLU A 380     2039   2974   2940    -68     20   -950
ATOM   1140  CD  GLU A 380      15.674 -14.007  57.102  1.00 33.03           C  
ANISOU 1140  CD  GLU A 380     3469   4684   4398   -102    -17  -1161
ATOM   1141  OE1 GLU A 380      16.432 -13.979  56.107  1.00 34.62           O  
ANISOU 1141  OE1 GLU A 380     3700   4939   4515    -18    -41  -1166
ATOM   1142  OE2 GLU A 380      14.531 -14.514  57.111  1.00 39.13           O1-
ANISOU 1142  OE2 GLU A 380     4119   5561   5189   -217    -20  -1334
ATOM   1143  H   GLU A 380      18.720 -10.279  58.279  1.00  0.00           H  
ATOM   1144  HA  GLU A 380      16.707 -11.180  60.058  1.00  0.00           H  
ATOM   1145  HB3 GLU A 380      18.069 -12.585  57.730  1.00  0.00           H  
ATOM   1146  HB2 GLU A 380      16.723 -11.490  57.595  1.00  0.00           H  
ATOM   1147  HG3 GLU A 380      15.317 -13.044  59.000  1.00  0.00           H  
ATOM   1148  HG2 GLU A 380      16.623 -14.204  59.001  1.00  0.00           H  
ATOM   1149  N   SER A 381      19.632 -12.604  60.469  1.00 10.16           N  
ANISOU 1149  N   SER A 381      994   1200   1667     77     90   -484
ATOM   1150  CA ASER A 381      20.458 -13.365  61.401  0.52 10.93           C  
ANISOU 1150  CA ASER A 381     1178   1130   1847     54    152   -442
ATOM   1151  CA BSER A 381      20.555 -13.233  61.248  0.48 11.15           C  
ANISOU 1151  CA BSER A 381     1205   1157   1873     55    151   -441
ATOM   1152  C   SER A 381      20.719 -12.591  62.711  1.00 10.79           C  
ANISOU 1152  C   SER A 381     1203   1039   1858     67    154   -314
ATOM   1153  O   SER A 381      20.712 -13.206  63.777  1.00  9.91           O  
ANISOU 1153  O   SER A 381     1147    811   1808     44    207   -290
ATOM   1154  CB ASER A 381      21.770 -13.755  60.687  0.52 13.65           C  
ANISOU 1154  CB ASER A 381     1552   1478   2154    119    160   -418
ATOM   1155  CB BSER A 381      21.917 -13.487  60.593  0.48 13.43           C  
ANISOU 1155  CB BSER A 381     1524   1454   2124    122    158   -411
ATOM   1156  OG ASER A 381      22.557 -14.610  61.493  0.52 13.45           O  
ANISOU 1156  OG ASER A 381     1602   1321   2187    140    213   -363
ATOM   1157  OG BSER A 381      21.798 -14.269  59.420  0.48 12.53           O  
ANISOU 1157  OG BSER A 381     1385   1399   1977    122    163   -546
ATOM   1158  H   SER A 381      20.122 -12.083  59.755  1.00  0.00           H  
ATOM   1159  HA ASER A 381      19.932 -14.287  61.657  0.52  0.00           H  
ATOM   1160  HA BSER A 381      20.080 -14.196  61.436  0.48  0.00           H  
ATOM   1161  HB3ASER A 381      22.354 -12.870  60.431  0.52  0.00           H  
ATOM   1162  HB3BSER A 381      22.571 -13.994  61.302  0.48  0.00           H  
ATOM   1163  HB2ASER A 381      21.554 -14.273  59.752  0.52  0.00           H  
ATOM   1164  HB2BSER A 381      22.385 -12.534  60.347  0.48  0.00           H  
ATOM   1165  HG ASER A 381      23.379 -14.805  61.034  0.52  0.00           H  
ATOM   1166  HG BSER A 381      22.668 -14.408  59.038  0.48  0.00           H  
ATOM   1167  N   ALA A 382      20.958 -11.271  62.606  1.00  8.73           N  
ANISOU 1167  N   ALA A 382      930    841   1545    111    103   -234
ATOM   1168  CA  ALA A 382      21.494 -10.454  63.693  1.00  7.36           C  
ANISOU 1168  CA  ALA A 382      805    602   1389    122     99   -134
ATOM   1169  C   ALA A 382      20.456  -9.767  64.593  1.00  7.22           C  
ANISOU 1169  C   ALA A 382      790    576   1378    122     87   -121
ATOM   1170  O   ALA A 382      20.845  -9.409  65.699  1.00  6.89           O  
ANISOU 1170  O   ALA A 382      792    479   1348    126     88    -67
ATOM   1171  CB  ALA A 382      22.425  -9.385  63.098  1.00 10.07           C  
ANISOU 1171  CB  ALA A 382     1159    980   1687    148     71    -56
ATOM   1172  H   ALA A 382      20.933 -10.832  61.695  1.00  0.00           H  
ATOM   1173  HA  ALA A 382      22.107 -11.088  64.337  1.00  0.00           H  
ATOM   1174  HB1 ALA A 382      22.907  -8.797  63.879  1.00  0.00           H  
ATOM   1175  HB2 ALA A 382      23.220  -9.837  62.505  1.00  0.00           H  
ATOM   1176  HB3 ALA A 382      21.882  -8.690  62.458  1.00  0.00           H  
ATOM   1177  N   TRP A 383      19.208  -9.534  64.136  1.00  7.07           N  
ANISOU 1177  N   TRP A 383      713    637   1338    129     73   -181
ATOM   1178  CA  TRP A 383      18.265  -8.587  64.765  1.00  7.15           C  
ANISOU 1178  CA  TRP A 383      717    671   1328    172     55   -162
ATOM   1179  C   TRP A 383      18.028  -8.776  66.277  1.00  6.96           C  
ANISOU 1179  C   TRP A 383      722    574   1346    144     95   -146
ATOM   1180  O   TRP A 383      17.998  -7.781  66.997  1.00  6.81           O  
ANISOU 1180  O   TRP A 383      749    528   1309    190     78   -102
ATOM   1181  CB  TRP A 383      16.917  -8.531  64.006  1.00 13.73           C  
ANISOU 1181  CB  TRP A 383     1448   1652   2117    202     35   -242
ATOM   1182  CG  TRP A 383      16.014  -9.725  64.133  1.00 15.42           C  
ANISOU 1182  CG  TRP A 383     1577   1905   2378    101     78   -354
ATOM   1183  CD1 TRP A 383      16.077 -10.855  63.395  1.00 15.41           C  
ANISOU 1183  CD1 TRP A 383     1531   1926   2396     22     95   -455
ATOM   1184  CD2 TRP A 383      14.974  -9.960  65.130  1.00 17.22           C  
ANISOU 1184  CD2 TRP A 383     1756   2144   2641     52    126   -385
ATOM   1185  NE1 TRP A 383      15.155 -11.768  63.863  1.00 19.81           N  
ANISOU 1185  NE1 TRP A 383     2025   2485   3016    -96    156   -552
ATOM   1186  CE2 TRP A 383      14.455 -11.276  64.946  1.00 22.50           C  
ANISOU 1186  CE2 TRP A 383     2356   2828   3365    -82    180   -500
ATOM   1187  CE3 TRP A 383      14.429  -9.195  66.187  1.00 16.64           C  
ANISOU 1187  CE3 TRP A 383     1696   2068   2557    103    138   -333
ATOM   1188  CZ2 TRP A 383      13.449 -11.806  65.775  1.00 19.65           C  
ANISOU 1188  CZ2 TRP A 383     1930   2481   3053   -183    257   -549
ATOM   1189  CZ3 TRP A 383      13.411  -9.710  67.015  1.00 15.22           C  
ANISOU 1189  CZ3 TRP A 383     1444   1929   2410     30    207   -380
ATOM   1190  CH2 TRP A 383      12.922 -11.013  66.808  1.00 17.70           C  
ANISOU 1190  CH2 TRP A 383     1683   2258   2784   -121    270   -478
ATOM   1191  H   TRP A 383      18.952  -9.860  63.213  1.00  0.00           H  
ATOM   1192  HA  TRP A 383      18.735  -7.610  64.645  1.00  0.00           H  
ATOM   1193  HB3 TRP A 383      17.066  -8.292  62.956  1.00  0.00           H  
ATOM   1194  HB2 TRP A 383      16.348  -7.684  64.391  1.00  0.00           H  
ATOM   1195  HD1 TRP A 383      16.765 -11.008  62.579  1.00  0.00           H  
ATOM   1196  HE1 TRP A 383      15.044 -12.684  63.452  1.00  0.00           H  
ATOM   1197  HE3 TRP A 383      14.801  -8.197  66.356  1.00  0.00           H  
ATOM   1198  HZ2 TRP A 383      13.068 -12.803  65.609  1.00  0.00           H  
ATOM   1199  HZ3 TRP A 383      13.003  -9.104  67.809  1.00  0.00           H  
ATOM   1200  HH2 TRP A 383      12.136 -11.396  67.440  1.00  0.00           H  
ATOM   1201  N   LEU A 384      17.890 -10.033  66.733  1.00  7.15           N  
ANISOU 1201  N   LEU A 384      737    558   1423     72    156   -180
ATOM   1202  CA  LEU A 384      17.646 -10.351  68.139  1.00  7.25           C  
ANISOU 1202  CA  LEU A 384      781    517   1456     58    211   -146
ATOM   1203  C   LEU A 384      18.915 -10.222  69.009  1.00  8.67           C  
ANISOU 1203  C   LEU A 384     1046    636   1613     96    197    -64
ATOM   1204  O   LEU A 384      18.784  -9.840  70.169  1.00  6.73           O  
ANISOU 1204  O   LEU A 384      830    392   1333    130    193    -30
ATOM   1205  CB  LEU A 384      16.938 -11.722  68.239  1.00  8.06           C  
ANISOU 1205  CB  LEU A 384      867    575   1620    -37    305   -189
ATOM   1206  CG  LEU A 384      16.468 -12.127  69.656  1.00  8.51           C  
ANISOU 1206  CG  LEU A 384      956    592   1684    -50    387   -136
ATOM   1207  CD1 LEU A 384      15.499 -11.098  70.275  1.00 10.29           C  
ANISOU 1207  CD1 LEU A 384     1119    932   1859     -2    359   -145
ATOM   1208  CD2 LEU A 384      15.863 -13.544  69.656  1.00 11.12           C  
ANISOU 1208  CD2 LEU A 384     1281    854   2088   -171    508   -171
ATOM   1209  H   LEU A 384      17.933 -10.811  66.090  1.00  0.00           H  
ATOM   1210  HA  LEU A 384      16.944  -9.603  68.510  1.00  0.00           H  
ATOM   1211  HB3 LEU A 384      17.596 -12.489  67.835  1.00  0.00           H  
ATOM   1212  HB2 LEU A 384      16.068 -11.714  67.581  1.00  0.00           H  
ATOM   1213  HG  LEU A 384      17.349 -12.179  70.296  1.00  0.00           H  
ATOM   1214 HD11 LEU A 384      14.699 -11.570  70.847  1.00  0.00           H  
ATOM   1215 HD12 LEU A 384      16.029 -10.434  70.959  1.00  0.00           H  
ATOM   1216 HD13 LEU A 384      15.025 -10.475  69.517  1.00  0.00           H  
ATOM   1217 HD21 LEU A 384      16.256 -14.126  70.489  1.00  0.00           H  
ATOM   1218 HD22 LEU A 384      14.777 -13.536  69.749  1.00  0.00           H  
ATOM   1219 HD23 LEU A 384      16.096 -14.090  68.742  1.00  0.00           H  
ATOM   1220  N   GLU A 385      20.112 -10.450  68.436  1.00  7.16           N  
ANISOU 1220  N   GLU A 385      877    448   1396     92    174    -42
ATOM   1221  CA  GLU A 385      21.404 -10.135  69.064  1.00  9.88           C  
ANISOU 1221  CA  GLU A 385     1262    806   1687    124    141     12
ATOM   1222  C   GLU A 385      21.616  -8.622  69.254  1.00  8.33           C  
ANISOU 1222  C   GLU A 385     1076    624   1466    137     86     18
ATOM   1223  O   GLU A 385      22.159  -8.222  70.283  1.00  8.16           O  
ANISOU 1223  O   GLU A 385     1079    594   1427    158     70     33
ATOM   1224  CB  GLU A 385      22.574 -10.700  68.233  1.00  7.45           C  
ANISOU 1224  CB  GLU A 385      949    503   1380    134    135     20
ATOM   1225  CG  GLU A 385      22.583 -12.225  68.076  1.00  7.46           C  
ANISOU 1225  CG  GLU A 385      976    466   1390    144    189     20
ATOM   1226  CD  GLU A 385      23.720 -12.701  67.174  1.00 15.24           C  
ANISOU 1226  CD  GLU A 385     1951   1460   2378    179    185     14
ATOM   1227  OE1 GLU A 385      24.883 -12.681  67.635  1.00 14.14           O  
ANISOU 1227  OE1 GLU A 385     1810   1346   2215    243    174     59
ATOM   1228  OE2 GLU A 385      23.411 -13.088  66.027  1.00 20.12           O1-
ANISOU 1228  OE2 GLU A 385     2549   2070   3025    157    196    -42
ATOM   1229  H   GLU A 385      20.152 -10.749  67.471  1.00  0.00           H  
ATOM   1230  HA  GLU A 385      21.425 -10.606  70.048  1.00  0.00           H  
ATOM   1231  HB3 GLU A 385      23.517 -10.386  68.681  1.00  0.00           H  
ATOM   1232  HB2 GLU A 385      22.567 -10.255  67.241  1.00  0.00           H  
ATOM   1233  HG3 GLU A 385      21.634 -12.555  67.656  1.00  0.00           H  
ATOM   1234  HG2 GLU A 385      22.687 -12.696  69.052  1.00  0.00           H  
ATOM   1235  N   ILE A 386      21.177  -7.820  68.265  1.00  6.89           N  
ANISOU 1235  N   ILE A 386      880    447   1290    136     63      1
ATOM   1236  CA  ILE A 386      21.249  -6.357  68.267  1.00  7.03           C  
ANISOU 1236  CA  ILE A 386      940    445   1285    146     27     12
ATOM   1237  C   ILE A 386      20.292  -5.723  69.303  1.00  8.65           C  
ANISOU 1237  C   ILE A 386     1176    639   1470    186     28     -9
ATOM   1238  O   ILE A 386      20.680  -4.749  69.950  1.00  8.16           O  
ANISOU 1238  O   ILE A 386     1167    539   1392    188     10    -17
ATOM   1239  CB  ILE A 386      20.970  -5.760  66.852  1.00  9.88           C  
ANISOU 1239  CB  ILE A 386     1300    802   1654    169     17     26
ATOM   1240  CG1 ILE A 386      21.990  -6.240  65.792  1.00 14.40           C  
ANISOU 1240  CG1 ILE A 386     1840   1380   2254    140     23     50
ATOM   1241  CG2 ILE A 386      20.864  -4.223  66.808  1.00  7.75           C  
ANISOU 1241  CG2 ILE A 386     1113    476   1357    186      2     51
ATOM   1242  CD1 ILE A 386      23.407  -5.682  65.943  1.00 17.56           C  
ANISOU 1242  CD1 ILE A 386     2262   1753   2656     85     15     88
ATOM   1243  H   ILE A 386      20.763  -8.242  67.444  1.00  0.00           H  
ATOM   1244  HA  ILE A 386      22.264  -6.081  68.554  1.00  0.00           H  
ATOM   1245  HB  ILE A 386      20.004  -6.143  66.522  1.00  0.00           H  
ATOM   1246 HG13 ILE A 386      21.619  -5.988  64.797  1.00  0.00           H  
ATOM   1247 HG12 ILE A 386      22.066  -7.321  65.802  1.00  0.00           H  
ATOM   1248 HG21 ILE A 386      20.848  -3.870  65.778  1.00  0.00           H  
ATOM   1249 HG22 ILE A 386      19.963  -3.853  67.296  1.00  0.00           H  
ATOM   1250 HG23 ILE A 386      21.721  -3.758  67.289  1.00  0.00           H  
ATOM   1251 HD11 ILE A 386      24.044  -6.052  65.140  1.00  0.00           H  
ATOM   1252 HD12 ILE A 386      23.420  -4.596  65.890  1.00  0.00           H  
ATOM   1253 HD13 ILE A 386      23.862  -5.982  66.887  1.00  0.00           H  
ATOM   1254  N   LEU A 387      19.094  -6.315  69.482  1.00  7.10           N  
ANISOU 1254  N   LEU A 387      933    468   1295    218     57    -33
ATOM   1255  CA  LEU A 387      18.154  -5.960  70.551  1.00  7.95           C  
ANISOU 1255  CA  LEU A 387     1048    582   1392    274     75    -56
ATOM   1256  C   LEU A 387      18.686  -6.331  71.942  1.00  7.54           C  
ANISOU 1256  C   LEU A 387     1027    511   1325    267     93    -45
ATOM   1257  O   LEU A 387      18.532  -5.533  72.864  1.00  9.02           O  
ANISOU 1257  O   LEU A 387     1258    688   1483    318     85    -67
ATOM   1258  CB  LEU A 387      16.785  -6.646  70.332  1.00  7.89           C  
ANISOU 1258  CB  LEU A 387      945    649   1403    285    121    -91
ATOM   1259  CG  LEU A 387      15.927  -6.054  69.199  1.00  8.33           C  
ANISOU 1259  CG  LEU A 387      941    787   1436    343     93   -122
ATOM   1260  CD1 LEU A 387      14.660  -6.894  68.987  1.00 21.61           C  
ANISOU 1260  CD1 LEU A 387     2491   2600   3118    319    135   -184
ATOM   1261  CD2 LEU A 387      15.569  -4.572  69.416  1.00 12.33           C  
ANISOU 1261  CD2 LEU A 387     1520   1268   1897    465     58   -106
ATOM   1262  H   LEU A 387      18.832  -7.096  68.895  1.00  0.00           H  
ATOM   1263  HA  LEU A 387      18.024  -4.876  70.537  1.00  0.00           H  
ATOM   1264  HB3 LEU A 387      16.196  -6.589  71.250  1.00  0.00           H  
ATOM   1265  HB2 LEU A 387      16.946  -7.710  70.155  1.00  0.00           H  
ATOM   1266  HG  LEU A 387      16.510  -6.125  68.285  1.00  0.00           H  
ATOM   1267 HD11 LEU A 387      14.213  -6.686  68.015  1.00  0.00           H  
ATOM   1268 HD12 LEU A 387      14.874  -7.962  69.035  1.00  0.00           H  
ATOM   1269 HD13 LEU A 387      13.912  -6.675  69.749  1.00  0.00           H  
ATOM   1270 HD21 LEU A 387      14.507  -4.389  69.256  1.00  0.00           H  
ATOM   1271 HD22 LEU A 387      15.798  -4.236  70.428  1.00  0.00           H  
ATOM   1272 HD23 LEU A 387      16.116  -3.933  68.724  1.00  0.00           H  
ATOM   1273  N   MET A 388      19.293  -7.525  72.068  1.00  6.78           N  
ANISOU 1273  N   MET A 388      919    413   1246    227    122    -12
ATOM   1274  CA  MET A 388      19.803  -8.057  73.330  1.00  7.11           C  
ANISOU 1274  CA  MET A 388      989    457   1254    258    152     20
ATOM   1275  C   MET A 388      21.044  -7.323  73.851  1.00 12.87           C  
ANISOU 1275  C   MET A 388     1748   1202   1939    269     83      7
ATOM   1276  O   MET A 388      21.064  -7.032  75.043  1.00 10.27           O  
ANISOU 1276  O   MET A 388     1442    916   1543    312     72    -10
ATOM   1277  CB  MET A 388      20.025  -9.576  73.231  1.00  7.25           C  
ANISOU 1277  CB  MET A 388     1007    453   1296    242    219     74
ATOM   1278  CG  MET A 388      18.706 -10.355  73.321  1.00  8.17           C  
ANISOU 1278  CG  MET A 388     1098    551   1453    202    311     72
ATOM   1279  SD  MET A 388      18.882 -12.130  73.040  1.00 10.09           S  
ANISOU 1279  SD  MET A 388     1382    714   1740    160    412    125
ATOM   1280  CE  MET A 388      17.215 -12.671  73.494  1.00 13.87           C  
ANISOU 1280  CE  MET A 388     1829   1172   2267     79    544    115
ATOM   1281  H   MET A 388      19.367  -8.136  71.265  1.00  0.00           H  
ATOM   1282  HA  MET A 388      19.027  -7.897  74.083  1.00  0.00           H  
ATOM   1283  HB3 MET A 388      20.672  -9.912  74.044  1.00  0.00           H  
ATOM   1284  HB2 MET A 388      20.555  -9.824  72.311  1.00  0.00           H  
ATOM   1285  HG3 MET A 388      17.978  -9.968  72.610  1.00  0.00           H  
ATOM   1286  HG2 MET A 388      18.267 -10.213  74.309  1.00  0.00           H  
ATOM   1287  HE1 MET A 388      17.114 -13.746  73.353  1.00  0.00           H  
ATOM   1288  HE2 MET A 388      17.013 -12.441  74.541  1.00  0.00           H  
ATOM   1289  HE3 MET A 388      16.469 -12.172  72.877  1.00  0.00           H  
ATOM   1290  N   ILE A 389      22.022  -6.985  72.986  1.00  9.75           N  
ANISOU 1290  N   ILE A 389     1340    792   1572    223     40      4
ATOM   1291  CA  ILE A 389      23.183  -6.178  73.392  1.00  9.64           C  
ANISOU 1291  CA  ILE A 389     1327    814   1521    198    -20    -30
ATOM   1292  C   ILE A 389      22.792  -4.718  73.723  1.00  9.43           C  
ANISOU 1292  C   ILE A 389     1358    737   1488    181    -51   -101
ATOM   1293  O   ILE A 389      23.392  -4.138  74.626  1.00  9.41           O  
ANISOU 1293  O   ILE A 389     1368    770   1435    169    -90   -165
ATOM   1294  CB  ILE A 389      24.345  -6.193  72.347  1.00  9.46           C  
ANISOU 1294  CB  ILE A 389     1261    804   1529    135    -44    -18
ATOM   1295  CG1 ILE A 389      25.681  -5.730  72.987  1.00  8.90           C  
ANISOU 1295  CG1 ILE A 389     1146    830   1406    103    -98    -62
ATOM   1296  CG2 ILE A 389      24.041  -5.401  71.058  1.00  8.68           C  
ANISOU 1296  CG2 ILE A 389     1190    624   1484     80    -44    -22
ATOM   1297  CD1 ILE A 389      26.931  -5.882  72.108  1.00 10.78           C  
ANISOU 1297  CD1 ILE A 389     1312   1120   1664     28   -115    -57
ATOM   1298  H   ILE A 389      21.967  -7.260  72.013  1.00  0.00           H  
ATOM   1299  HA  ILE A 389      23.569  -6.625  74.309  1.00  0.00           H  
ATOM   1300  HB  ILE A 389      24.478  -7.233  72.047  1.00  0.00           H  
ATOM   1301 HG13 ILE A 389      25.847  -6.297  73.903  1.00  0.00           H  
ATOM   1302 HG12 ILE A 389      25.617  -4.689  73.297  1.00  0.00           H  
ATOM   1303 HG21 ILE A 389      24.777  -5.600  70.281  1.00  0.00           H  
ATOM   1304 HG22 ILE A 389      23.071  -5.680  70.656  1.00  0.00           H  
ATOM   1305 HG23 ILE A 389      24.035  -4.325  71.226  1.00  0.00           H  
ATOM   1306 HD11 ILE A 389      27.823  -5.584  72.660  1.00  0.00           H  
ATOM   1307 HD12 ILE A 389      27.075  -6.914  71.797  1.00  0.00           H  
ATOM   1308 HD13 ILE A 389      26.881  -5.256  71.217  1.00  0.00           H  
ATOM   1309  N   GLY A 390      21.771  -4.175  73.030  1.00 10.26           N  
ANISOU 1309  N   GLY A 390     1500    768   1632    198    -31    -99
ATOM   1310  CA  GLY A 390      21.239  -2.830  73.252  1.00 10.21           C  
ANISOU 1310  CA  GLY A 390     1574    689   1616    223    -43   -158
ATOM   1311  C   GLY A 390      20.486  -2.737  74.587  1.00 10.75           C  
ANISOU 1311  C   GLY A 390     1655    814   1616    297    -35   -203
ATOM   1312  O   GLY A 390      20.664  -1.756  75.307  1.00 12.31           O  
ANISOU 1312  O   GLY A 390     1911    990   1776    298    -64   -286
ATOM   1313  H   GLY A 390      21.327  -4.723  72.306  1.00  0.00           H  
ATOM   1314  HA3 GLY A 390      20.557  -2.580  72.439  1.00  0.00           H  
ATOM   1315  HA2 GLY A 390      22.049  -2.102  73.234  1.00  0.00           H  
ATOM   1316  N   LEU A 391      19.691  -3.770  74.924  1.00  9.40           N  
ANISOU 1316  N   LEU A 391     1430    717   1426    349     13   -156
ATOM   1317  CA  LEU A 391      19.015  -3.968  76.211  1.00 10.53           C  
ANISOU 1317  CA  LEU A 391     1573    938   1491    423     44   -172
ATOM   1318  C   LEU A 391      20.016  -4.055  77.370  1.00 10.22           C  
ANISOU 1318  C   LEU A 391     1543    969   1372    424      8   -199
ATOM   1319  O   LEU A 391      19.897  -3.301  78.332  1.00 11.13           O  
ANISOU 1319  O   LEU A 391     1696   1127   1406    475    -11   -276
ATOM   1320  CB  LEU A 391      18.108  -5.224  76.111  1.00  9.41           C  
ANISOU 1320  CB  LEU A 391     1367    851   1358    436    126    -99
ATOM   1321  CG  LEU A 391      17.605  -5.855  77.433  1.00 10.20           C  
ANISOU 1321  CG  LEU A 391     1462   1042   1371    503    188    -83
ATOM   1322  CD1 LEU A 391      16.758  -4.884  78.275  1.00 14.08           C  
ANISOU 1322  CD1 LEU A 391     1975   1562   1810    587    182   -162
ATOM   1323  CD2 LEU A 391      16.854  -7.162  77.146  1.00 11.25           C  
ANISOU 1323  CD2 LEU A 391     1537   1197   1542    468    292     -6
ATOM   1324  H   LEU A 391      19.571  -4.522  74.258  1.00  0.00           H  
ATOM   1325  HA  LEU A 391      18.379  -3.099  76.389  1.00  0.00           H  
ATOM   1326  HB3 LEU A 391      18.659  -6.001  75.581  1.00  0.00           H  
ATOM   1327  HB2 LEU A 391      17.255  -4.989  75.473  1.00  0.00           H  
ATOM   1328  HG  LEU A 391      18.463  -6.147  78.041  1.00  0.00           H  
ATOM   1329 HD11 LEU A 391      15.777  -5.292  78.518  1.00  0.00           H  
ATOM   1330 HD12 LEU A 391      17.250  -4.656  79.220  1.00  0.00           H  
ATOM   1331 HD13 LEU A 391      16.594  -3.941  77.757  1.00  0.00           H  
ATOM   1332 HD21 LEU A 391      16.355  -7.539  78.040  1.00  0.00           H  
ATOM   1333 HD22 LEU A 391      16.102  -7.027  76.368  1.00  0.00           H  
ATOM   1334 HD23 LEU A 391      17.542  -7.936  76.809  1.00  0.00           H  
ATOM   1335  N   VAL A 392      20.983  -4.973  77.233  1.00 10.16           N  
ANISOU 1335  N   VAL A 392     1494    994   1370    386     -4   -146
ATOM   1336  CA  VAL A 392      22.043  -5.266  78.193  1.00 13.25           C  
ANISOU 1336  CA  VAL A 392     1866   1506   1664    417    -43   -160
ATOM   1337  C   VAL A 392      22.966  -4.064  78.497  1.00 13.46           C  
ANISOU 1337  C   VAL A 392     1906   1544   1664    355   -130   -296
ATOM   1338  O   VAL A 392      23.409  -3.928  79.639  1.00 13.26           O  
ANISOU 1338  O   VAL A 392     1881   1631   1527    399   -168   -374
ATOM   1339  CB  VAL A 392      22.856  -6.487  77.676  1.00 11.77           C  
ANISOU 1339  CB  VAL A 392     1628   1356   1488    415    -37    -73
ATOM   1340  CG1 VAL A 392      24.269  -6.657  78.229  1.00 17.86           C  
ANISOU 1340  CG1 VAL A 392     2352   2285   2150    454   -103   -106
ATOM   1341  CG2 VAL A 392      22.067  -7.784  77.908  1.00 10.98           C  
ANISOU 1341  CG2 VAL A 392     1544   1233   1393    480     66     47
ATOM   1342  H   VAL A 392      20.987  -5.549  76.401  1.00  0.00           H  
ATOM   1343  HA  VAL A 392      21.558  -5.544  79.130  1.00  0.00           H  
ATOM   1344  HB  VAL A 392      22.982  -6.367  76.600  1.00  0.00           H  
ATOM   1345 HG11 VAL A 392      24.748  -7.530  77.796  1.00  0.00           H  
ATOM   1346 HG12 VAL A 392      24.894  -5.806  77.985  1.00  0.00           H  
ATOM   1347 HG13 VAL A 392      24.247  -6.773  79.306  1.00  0.00           H  
ATOM   1348 HG21 VAL A 392      22.579  -8.645  77.477  1.00  0.00           H  
ATOM   1349 HG22 VAL A 392      21.936  -7.967  78.971  1.00  0.00           H  
ATOM   1350 HG23 VAL A 392      21.068  -7.740  77.476  1.00  0.00           H  
ATOM   1351  N   TRP A 393      23.204  -3.210  77.487  1.00 11.12           N  
ANISOU 1351  N   TRP A 393     1627   1131   1468    248   -151   -331
ATOM   1352  CA  TRP A 393      23.968  -1.970  77.597  1.00 13.60           C  
ANISOU 1352  CA  TRP A 393     1972   1403   1791    145   -208   -463
ATOM   1353  C   TRP A 393      23.304  -0.919  78.502  1.00 13.18           C  
ANISOU 1353  C   TRP A 393     2017   1290   1700    189   -210   -574
ATOM   1354  O   TRP A 393      23.964  -0.415  79.410  1.00 14.55           O  
ANISOU 1354  O   TRP A 393     2200   1521   1808    152   -263   -714
ATOM   1355  CB  TRP A 393      24.281  -1.420  76.191  1.00 15.19           C  
ANISOU 1355  CB  TRP A 393     2200   1460   2112     29   -195   -440
ATOM   1356  CG  TRP A 393      24.863  -0.038  76.154  1.00 15.51           C  
ANISOU 1356  CG  TRP A 393     2316   1387   2191    -98   -217   -567
ATOM   1357  CD1 TRP A 393      24.250   1.069  75.676  1.00 13.88           C  
ANISOU 1357  CD1 TRP A 393     2250    972   2051   -109   -179   -590
ATOM   1358  CD2 TRP A 393      26.134   0.413  76.705  1.00 15.99           C  
ANISOU 1358  CD2 TRP A 393     2320   1532   2225   -235   -274   -697
ATOM   1359  NE1 TRP A 393      25.054   2.169  75.889  1.00 15.60           N  
ANISOU 1359  NE1 TRP A 393     2526   1106   2295   -260   -186   -714
ATOM   1360  CE2 TRP A 393      26.223   1.828  76.537  1.00 20.07           C  
ANISOU 1360  CE2 TRP A 393     2962   1852   2813   -357   -256   -804
ATOM   1361  CE3 TRP A 393      27.208  -0.229  77.360  1.00 15.27           C  
ANISOU 1361  CE3 TRP A 393     2080   1676   2048   -258   -335   -738
ATOM   1362  CZ2 TRP A 393      27.322   2.570  77.006  1.00 23.27           C  
ANISOU 1362  CZ2 TRP A 393     3342   2286   3212   -537   -293   -948
ATOM   1363  CZ3 TRP A 393      28.313   0.504  77.830  1.00 20.22           C  
ANISOU 1363  CZ3 TRP A 393     2651   2372   2659   -421   -390   -904
ATOM   1364  CH2 TRP A 393      28.371   1.900  77.661  1.00 24.33           C  
ANISOU 1364  CH2 TRP A 393     3292   2684   3268   -584   -367  -1027
ATOM   1365  H   TRP A 393      22.823  -3.411  76.572  1.00  0.00           H  
ATOM   1366  HA  TRP A 393      24.923  -2.214  78.068  1.00  0.00           H  
ATOM   1367  HB3 TRP A 393      23.378  -1.420  75.579  1.00  0.00           H  
ATOM   1368  HB2 TRP A 393      24.981  -2.094  75.699  1.00  0.00           H  
ATOM   1369  HD1 TRP A 393      23.273   1.075  75.214  1.00  0.00           H  
ATOM   1370  HE1 TRP A 393      24.786   3.102  75.612  1.00  0.00           H  
ATOM   1371  HE3 TRP A 393      27.175  -1.297  77.515  1.00  0.00           H  
ATOM   1372  HZ2 TRP A 393      27.357   3.641  76.871  1.00  0.00           H  
ATOM   1373  HZ3 TRP A 393      29.112  -0.014  78.336  1.00  0.00           H  
ATOM   1374  HH2 TRP A 393      29.219   2.455  78.035  1.00  0.00           H  
ATOM   1375  N   ARG A 394      22.017  -0.618  78.256  1.00 14.24           N  
ANISOU 1375  N   ARG A 394     2217   1330   1863    276   -156   -532
ATOM   1376  CA  ARG A 394      21.240   0.331  79.063  1.00 21.70           C  
ANISOU 1376  CA  ARG A 394     3261   2219   2765    344   -153   -646
ATOM   1377  C   ARG A 394      20.801  -0.242  80.431  1.00 20.72           C  
ANISOU 1377  C   ARG A 394     3101   2272   2498    459   -151   -675
ATOM   1378  O   ARG A 394      20.326   0.521  81.272  1.00 16.85           O  
ANISOU 1378  O   ARG A 394     2682   1780   1942    522   -158   -796
ATOM   1379  CB  ARG A 394      20.082   0.905  78.216  1.00 25.32           C  
ANISOU 1379  CB  ARG A 394     3779   2556   3284    416    -92   -588
ATOM   1380  CG  ARG A 394      18.996  -0.099  77.795  1.00 27.83           C  
ANISOU 1380  CG  ARG A 394     4018   2957   3600    508    -41   -469
ATOM   1381  CD  ARG A 394      17.929   0.531  76.883  1.00 24.45           C  
ANISOU 1381  CD  ARG A 394     3588   2481   3220    541      3   -414
ATOM   1382  NE  ARG A 394      16.984  -0.474  76.364  1.00 18.46           N  
ANISOU 1382  NE  ARG A 394     2732   1825   2456    602     42   -336
ATOM   1383  CZ  ARG A 394      16.841  -0.916  75.101  1.00 14.00           C  
ANISOU 1383  CZ  ARG A 394     2102   1268   1950    558     49   -261
ATOM   1384  NH1 ARG A 394      17.600  -0.469  74.090  1.00 12.74           N  
ANISOU 1384  NH1 ARG A 394     1963   1029   1849    469     26   -232
ATOM   1385  NH2 ARG A 394      15.898  -1.829  74.840  1.00 18.80           N1+
ANISOU 1385  NH2 ARG A 394     2619   1973   2552    603     86   -228
ATOM   1386  H   ARG A 394      21.532  -1.068  77.492  1.00  0.00           H  
ATOM   1387  HA  ARG A 394      21.894   1.175  79.292  1.00  0.00           H  
ATOM   1388  HB3 ARG A 394      20.506   1.356  77.318  1.00  0.00           H  
ATOM   1389  HB2 ARG A 394      19.613   1.726  78.760  1.00  0.00           H  
ATOM   1390  HG3 ARG A 394      18.514  -0.422  78.716  1.00  0.00           H  
ATOM   1391  HG2 ARG A 394      19.409  -1.000  77.350  1.00  0.00           H  
ATOM   1392  HD3 ARG A 394      18.361   1.183  76.124  1.00  0.00           H  
ATOM   1393  HD2 ARG A 394      17.300   1.178  77.494  1.00  0.00           H  
ATOM   1394  HE  ARG A 394      16.391  -0.889  77.072  1.00  0.00           H  
ATOM   1395 HH12 ARG A 394      17.398  -0.763  73.142  1.00  0.00           H  
ATOM   1396 HH11 ARG A 394      18.332   0.203  74.262  1.00  0.00           H  
ATOM   1397 HH22 ARG A 394      15.724  -2.122  73.885  1.00  0.00           H  
ATOM   1398 HH21 ARG A 394      15.266  -2.133  75.567  1.00  0.00           H  
ATOM   1399  N   SER A 395      21.013  -1.553  80.646  1.00 16.33           N  
ANISOU 1399  N   SER A 395     2450   1863   1889    493   -134   -565
ATOM   1400  CA  SER A 395      20.825  -2.249  81.920  1.00 17.61           C  
ANISOU 1400  CA  SER A 395     2586   2205   1900    610   -116   -557
ATOM   1401  C   SER A 395      22.105  -2.280  82.775  1.00 16.61           C  
ANISOU 1401  C   SER A 395     2416   2241   1655    598   -198   -640
ATOM   1402  O   SER A 395      22.013  -2.681  83.934  1.00 17.59           O  
ANISOU 1402  O   SER A 395     2523   2541   1620    713   -195   -643
ATOM   1403  CB  SER A 395      20.394  -3.699  81.636  1.00 14.61           C  
ANISOU 1403  CB  SER A 395     2151   1879   1520    666    -28   -375
ATOM   1404  OG  SER A 395      19.154  -3.721  80.970  1.00 14.70           O  
ANISOU 1404  OG  SER A 395     2168   1797   1622    670     43   -323
ATOM   1405  H   SER A 395      21.392  -2.111  79.894  1.00  0.00           H  
ATOM   1406  HA  SER A 395      20.043  -1.758  82.503  1.00  0.00           H  
ATOM   1407  HB3 SER A 395      20.286  -4.266  82.562  1.00  0.00           H  
ATOM   1408  HB2 SER A 395      21.133  -4.224  81.032  1.00  0.00           H  
ATOM   1409  HG  SER A 395      19.302  -3.462  80.053  1.00  0.00           H  
ATOM   1410  N   MET A 396      23.270  -1.907  82.205  1.00 18.07           N  
ANISOU 1410  N   MET A 396     2569   2391   1904    463   -268   -706
ATOM   1411  CA  MET A 396      24.600  -2.020  82.820  1.00 22.01           C  
ANISOU 1411  CA  MET A 396     2976   3090   2296    440   -353   -778
ATOM   1412  C   MET A 396      24.747  -1.276  84.160  1.00 23.95           C  
ANISOU 1412  C   MET A 396     3234   3486   2379    494   -411   -955
ATOM   1413  O   MET A 396      25.417  -1.791  85.052  1.00 22.50           O  
ANISOU 1413  O   MET A 396     2972   3552   2023    593   -455   -960
ATOM   1414  CB  MET A 396      25.675  -1.584  81.802  1.00 26.18           C  
ANISOU 1414  CB  MET A 396     3459   3552   2937    250   -407   -850
ATOM   1415  CG  MET A 396      27.128  -1.845  82.241  1.00 31.89           C  
ANISOU 1415  CG  MET A 396     4034   4524   3561    230   -488   -890
ATOM   1416  SD  MET A 396      28.389  -1.214  81.103  1.00 29.45           S  
ANISOU 1416  SD  MET A 396     3637   4167   3384    -15   -529   -969
ATOM   1417  CE  MET A 396      28.285   0.562  81.452  1.00 38.31           C  
ANISOU 1417  CE  MET A 396     4838   5187   4533   -201   -574  -1244
ATOM   1418  H   MET A 396      23.262  -1.578  81.248  1.00  0.00           H  
ATOM   1419  HA  MET A 396      24.764  -3.077  83.029  1.00  0.00           H  
ATOM   1420  HB3 MET A 396      25.547  -0.526  81.575  1.00  0.00           H  
ATOM   1421  HB2 MET A 396      25.510  -2.115  80.863  1.00  0.00           H  
ATOM   1422  HG3 MET A 396      27.280  -2.919  82.342  1.00  0.00           H  
ATOM   1423  HG2 MET A 396      27.335  -1.411  83.218  1.00  0.00           H  
ATOM   1424  HE1 MET A 396      29.046   1.100  80.889  1.00  0.00           H  
ATOM   1425  HE2 MET A 396      27.310   0.958  81.168  1.00  0.00           H  
ATOM   1426  HE3 MET A 396      28.444   0.755  82.513  1.00  0.00           H  
ATOM   1427  N   GLU A 397      24.088  -0.114  84.286  1.00 26.32           N  
ANISOU 1427  N   GLU A 397     3642   3639   2720    455   -408  -1100
ATOM   1428  CA  GLU A 397      24.060   0.711  85.496  1.00 32.06           C  
ANISOU 1428  CA  GLU A 397     4394   4481   3307    489   -459  -1293
ATOM   1429  C   GLU A 397      22.883   0.371  86.437  1.00 30.13           C  
ANISOU 1429  C   GLU A 397     4190   4313   2944    686   -390  -1226
ATOM   1430  O   GLU A 397      22.613   1.144  87.356  1.00 31.81           O  
ANISOU 1430  O   GLU A 397     4440   4552   3096    709   -395  -1333
ATOM   1431  CB  GLU A 397      24.068   2.198  85.082  1.00 37.72           C  
ANISOU 1431  CB  GLU A 397     5210   4964   4160    315   -457  -1436
ATOM   1432  CG  GLU A 397      25.332   2.594  84.281  1.00 42.95           C  
ANISOU 1432  CG  GLU A 397     5827   5554   4937     88   -500  -1488
ATOM   1433  CD  GLU A 397      25.442   4.081  83.904  1.00 50.80           C  
ANISOU 1433  CD  GLU A 397     6965   6292   6047    -86   -466  -1593
ATOM   1434  OE1 GLU A 397      24.459   4.834  84.091  1.00 51.98           O  
ANISOU 1434  OE1 GLU A 397     7262   6257   6232    -17   -390  -1586
ATOM   1435  OE2 GLU A 397      26.534   4.446  83.415  1.00 55.84           O1-
ANISOU 1435  OE2 GLU A 397     7567   6918   6730   -282   -507  -1670
ATOM   1436  H   GLU A 397      23.558   0.238  83.502  1.00  0.00           H  
ATOM   1437  HA  GLU A 397      24.968   0.530  86.074  1.00  0.00           H  
ATOM   1438  HB3 GLU A 397      24.001   2.829  85.971  1.00  0.00           H  
ATOM   1439  HB2 GLU A 397      23.176   2.411  84.490  1.00  0.00           H  
ATOM   1440  HG3 GLU A 397      25.382   2.020  83.355  1.00  0.00           H  
ATOM   1441  HG2 GLU A 397      26.218   2.320  84.857  1.00  0.00           H  
ATOM   1442  N   HIS A 398      22.213  -0.774  86.213  1.00 23.96           N  
ANISOU 1442  N   HIS A 398     3393   3561   2148    804   -308  -1024
ATOM   1443  CA  HIS A 398      21.049  -1.241  86.969  1.00 24.48           C  
ANISOU 1443  CA  HIS A 398     3484   3719   2099    978   -219   -942
ATOM   1444  C   HIS A 398      21.246  -2.722  87.362  1.00 21.31           C  
ANISOU 1444  C   HIS A 398     3015   3490   1591   1085   -160   -731
ATOM   1445  O   HIS A 398      20.715  -3.593  86.673  1.00 19.02           O  
ANISOU 1445  O   HIS A 398     2724   3118   1385   1098    -54   -545
ATOM   1446  CB  HIS A 398      19.761  -1.009  86.139  1.00 23.73           C  
ANISOU 1446  CB  HIS A 398     3447   3427   2143    985   -126   -876
ATOM   1447  CG  HIS A 398      19.535   0.428  85.736  1.00 28.99           C  
ANISOU 1447  CG  HIS A 398     4194   3885   2937    892   -158  -1012
ATOM   1448  ND1 HIS A 398      19.999   0.960  84.543  1.00 28.01           N  
ANISOU 1448  ND1 HIS A 398     4120   3751   2771    931   -154  -1115
ATOM   1449  CD2 HIS A 398      18.894   1.466  86.377  1.00 27.72           C  
ANISOU 1449  CD2 HIS A 398     4081   3508   2943    764   -179  -1036
ATOM   1450  CE1 HIS A 398      19.669   2.253  84.533  1.00 30.88           C  
ANISOU 1450  CE1 HIS A 398     4571   3893   3268    836   -159  -1193
ATOM   1451  NE2 HIS A 398      18.987   2.628  85.609  1.00 31.25           N  
ANISOU 1451  NE2 HIS A 398     4616   3814   3443    730   -171  -1135
ATOM   1452  H   HIS A 398      22.492  -1.365  85.441  1.00  0.00           H  
ATOM   1453  HA  HIS A 398      20.934  -0.665  87.888  1.00  0.00           H  
ATOM   1454  HB3 HIS A 398      18.893  -1.338  86.711  1.00  0.00           H  
ATOM   1455  HB2 HIS A 398      19.772  -1.614  85.231  1.00  0.00           H  
ATOM   1456  HD1 HIS A 398      20.504   0.472  83.817  1.00  0.00           H  
ATOM   1457  HD2 HIS A 398      18.394   1.471  87.334  1.00  0.00           H  
ATOM   1458  HE1 HIS A 398      19.915   2.923  83.721  1.00  0.00           H  
ATOM   1459  N   PRO A 399      22.023  -2.999  88.440  1.00 22.61           N  
ANISOU 1459  N   PRO A 399     3121   3886   1584   1156   -223   -752
ATOM   1460  CA  PRO A 399      22.288  -4.374  88.918  1.00 30.11           C  
ANISOU 1460  CA  PRO A 399     4031   4979   2430   1283   -162   -532
ATOM   1461  C   PRO A 399      21.025  -5.180  89.275  1.00 21.35           C  
ANISOU 1461  C   PRO A 399     2966   3849   1297   1386     -2   -342
ATOM   1462  O   PRO A 399      20.213  -4.720  90.078  1.00 22.27           O  
ANISOU 1462  O   PRO A 399     3097   3993   1372   1427     27   -391
ATOM   1463  CB  PRO A 399      23.198  -4.176  90.146  1.00 30.44           C  
ANISOU 1463  CB  PRO A 399     3985   5256   2324   1351   -256   -604
ATOM   1464  CG  PRO A 399      23.844  -2.821  89.936  1.00 31.25           C  
ANISOU 1464  CG  PRO A 399     4062   5327   2486   1191   -383   -867
ATOM   1465  CD  PRO A 399      22.737  -2.023  89.267  1.00 28.87           C  
ANISOU 1465  CD  PRO A 399     3868   4785   2316   1105   -341   -952
ATOM   1466  HA  PRO A 399      22.848  -4.884  88.133  1.00  0.00           H  
ATOM   1467  HB3 PRO A 399      23.936  -4.971  90.253  1.00  0.00           H  
ATOM   1468  HB2 PRO A 399      22.616  -4.149  91.069  1.00  0.00           H  
ATOM   1469  HG3 PRO A 399      24.684  -2.919  89.248  1.00  0.00           H  
ATOM   1470  HG2 PRO A 399      24.212  -2.366  90.856  1.00  0.00           H  
ATOM   1471  HD2 PRO A 399      22.047  -1.622  90.010  1.00  0.00           H  
ATOM   1472  HD3 PRO A 399      23.166  -1.191  88.715  1.00  0.00           H  
ATOM   1473  N   GLY A 400      20.895  -6.366  88.657  1.00 25.62           N  
ANISOU 1473  N   GLY A 400     3527   4329   1879   1409    109   -127
ATOM   1474  CA  GLY A 400      19.808  -7.313  88.912  1.00 27.97           C  
ANISOU 1474  CA  GLY A 400     3854   4586   2188   1458    278     64
ATOM   1475  C   GLY A 400      18.491  -6.938  88.211  1.00 24.80           C  
ANISOU 1475  C   GLY A 400     3462   4024   1934   1359    365     44
ATOM   1476  O   GLY A 400      17.484  -7.597  88.470  1.00 21.16           O  
ANISOU 1476  O   GLY A 400     3001   3543   1495   1362    508    176
ATOM   1477  H   GLY A 400      21.600  -6.655  87.995  1.00  0.00           H  
ATOM   1478  HA3 GLY A 400      19.633  -7.405  89.985  1.00  0.00           H  
ATOM   1479  HA2 GLY A 400      20.119  -8.296  88.559  1.00  0.00           H  
ATOM   1480  N   LYS A 401      18.486  -5.911  87.339  1.00 18.42           N  
ANISOU 1480  N   LYS A 401     2642   3086   1269   1244    266   -115
ATOM   1481  CA  LYS A 401      17.308  -5.456  86.600  1.00 26.98           C  
ANISOU 1481  CA  LYS A 401     3718   4036   2497   1173    322   -141
ATOM   1482  C   LYS A 401      17.651  -5.216  85.123  1.00 22.71           C  
ANISOU 1482  C   LYS A 401     3165   3300   2164   1029    266   -164
ATOM   1483  O   LYS A 401      18.756  -4.779  84.801  1.00 15.43           O  
ANISOU 1483  O   LYS A 401     2249   2336   1279    970    160   -225
ATOM   1484  CB  LYS A 401      16.740  -4.175  87.244  1.00  0.00           C  
ATOM   1485  CG  LYS A 401      16.318  -4.349  88.712  1.00  0.00           C  
ATOM   1486  CD  LYS A 401      15.591  -3.124  89.276  1.00  0.00           C  
ATOM   1487  CE  LYS A 401      15.259  -3.276  90.767  1.00  0.00           C  
ATOM   1488  NZ  LYS A 401      14.544  -2.097  91.287  1.00  0.00           N1+
ATOM   1489  H   LYS A 401      19.341  -5.405  87.153  1.00  0.00           H  
ATOM   1490  HA  LYS A 401      16.535  -6.225  86.626  1.00  0.00           H  
ATOM   1491  HB2 LYS A 401      17.464  -3.362  87.168  1.00  0.00           H  
ATOM   1492  HB3 LYS A 401      15.864  -3.867  86.673  1.00  0.00           H  
ATOM   1493  HG2 LYS A 401      15.675  -5.224  88.801  1.00  0.00           H  
ATOM   1494  HG3 LYS A 401      17.198  -4.548  89.325  1.00  0.00           H  
ATOM   1495  HD2 LYS A 401      16.207  -2.237  89.115  1.00  0.00           H  
ATOM   1496  HD3 LYS A 401      14.668  -2.974  88.715  1.00  0.00           H  
ATOM   1497  HE2 LYS A 401      14.640  -4.159  90.927  1.00  0.00           H  
ATOM   1498  HE3 LYS A 401      16.173  -3.414  91.345  1.00  0.00           H  
ATOM   1499  HZ1 LYS A 401      13.678  -1.978  90.781  1.00  0.00           H  
ATOM   1500  HZ2 LYS A 401      14.342  -2.232  92.268  1.00  0.00           H  
ATOM   1501  HZ3 LYS A 401      15.118  -1.274  91.172  1.00  0.00           H  
ATOM   1502  N   LEU A 402      16.666  -5.495  84.260  1.00 15.78           N  
ANISOU 1502  N   LEU A 402     2256   2331   1410    973    342   -120
ATOM   1503  CA  LEU A 402      16.715  -5.313  82.816  1.00 14.41           C  
ANISOU 1503  CA  LEU A 402     2068   1998   1408    861    294   -144
ATOM   1504  C   LEU A 402      15.855  -4.102  82.450  1.00 14.72           C  
ANISOU 1504  C   LEU A 402     2122   1987   1484    890    262   -265
ATOM   1505  O   LEU A 402      14.633  -4.149  82.593  1.00 15.11           O  
ANISOU 1505  O   LEU A 402     2133   2105   1504    957    336   -265
ATOM   1506  CB  LEU A 402      16.199  -6.588  82.115  1.00 17.84           C  
ANISOU 1506  CB  LEU A 402     2451   2379   1950    780    393    -14
ATOM   1507  CG  LEU A 402      17.125  -7.808  82.279  1.00 19.91           C  
ANISOU 1507  CG  LEU A 402     2735   2635   2197    766    439    118
ATOM   1508  CD1 LEU A 402      16.453  -9.096  81.770  1.00 20.41           C  
ANISOU 1508  CD1 LEU A 402     2769   2614   2370    672    561    225
ATOM   1509  CD2 LEU A 402      18.500  -7.590  81.619  1.00 15.98           C  
ANISOU 1509  CD2 LEU A 402     2256   2090   1725    739    321     83
ATOM   1510  H   LEU A 402      15.787  -5.853  84.617  1.00  0.00           H  
ATOM   1511  HA  LEU A 402      17.738  -5.130  82.499  1.00  0.00           H  
ATOM   1512  HB3 LEU A 402      16.062  -6.393  81.050  1.00  0.00           H  
ATOM   1513  HB2 LEU A 402      15.210  -6.831  82.508  1.00  0.00           H  
ATOM   1514  HG  LEU A 402      17.290  -7.956  83.345  1.00  0.00           H  
ATOM   1515 HD11 LEU A 402      16.446  -9.856  82.551  1.00  0.00           H  
ATOM   1516 HD12 LEU A 402      15.419  -8.931  81.466  1.00  0.00           H  
ATOM   1517 HD13 LEU A 402      16.970  -9.518  80.911  1.00  0.00           H  
ATOM   1518 HD21 LEU A 402      19.035  -8.531  81.506  1.00  0.00           H  
ATOM   1519 HD22 LEU A 402      18.406  -7.132  80.634  1.00  0.00           H  
ATOM   1520 HD23 LEU A 402      19.134  -6.943  82.225  1.00  0.00           H  
ATOM   1521  N   LEU A 403      16.525  -3.043  81.977  1.00 15.10           N  
ANISOU 1521  N   LEU A 403     2227   1918   1593    848    162   -362
ATOM   1522  CA  LEU A 403      15.918  -1.811  81.493  1.00 15.50           C  
ANISOU 1522  CA  LEU A 403     2329   1883   1678    898    141   -460
ATOM   1523  C   LEU A 403      15.510  -2.001  80.027  1.00 14.51           C  
ANISOU 1523  C   LEU A 403     2156   1676   1683    837    154   -389
ATOM   1524  O   LEU A 403      16.260  -1.631  79.127  1.00 13.97           O  
ANISOU 1524  O   LEU A 403     2125   1482   1701    757    100   -392
ATOM   1525  CB  LEU A 403      16.910  -0.643  81.733  1.00 17.52           C  
ANISOU 1525  CB  LEU A 403     2685   2031   1940    851     48   -588
ATOM   1526  CG  LEU A 403      16.268   0.768  81.651  1.00 17.28           C  
ANISOU 1526  CG  LEU A 403     2716   1914   1934    876     44   -652
ATOM   1527  CD1 LEU A 403      16.837   1.739  82.701  1.00 25.16           C  
ANISOU 1527  CD1 LEU A 403     3802   2883   2875    857     -7   -802
ATOM   1528  CD2 LEU A 403      16.357   1.393  80.250  1.00 16.77           C  
ANISOU 1528  CD2 LEU A 403     2675   1695   2002    810     41   -602
ATOM   1529  H   LEU A 403      17.530  -3.112  81.864  1.00  0.00           H  
ATOM   1530  HA  LEU A 403      15.015  -1.615  82.072  1.00  0.00           H  
ATOM   1531  HB3 LEU A 403      17.777  -0.716  81.076  1.00  0.00           H  
ATOM   1532  HB2 LEU A 403      17.327  -0.783  82.729  1.00  0.00           H  
ATOM   1533  HG  LEU A 403      15.216   0.663  81.907  1.00  0.00           H  
ATOM   1534 HD11 LEU A 403      16.052   2.385  83.095  1.00  0.00           H  
ATOM   1535 HD12 LEU A 403      17.269   1.221  83.555  1.00  0.00           H  
ATOM   1536 HD13 LEU A 403      17.611   2.382  82.281  1.00  0.00           H  
ATOM   1537 HD21 LEU A 403      16.144   2.463  80.277  1.00  0.00           H  
ATOM   1538 HD22 LEU A 403      17.355   1.274  79.833  1.00  0.00           H  
ATOM   1539 HD23 LEU A 403      15.644   0.942  79.562  1.00  0.00           H  
ATOM   1540  N   PHE A 404      14.325  -2.598  79.815  1.00 13.49           N  
ANISOU 1540  N   PHE A 404     1931   1641   1554    868    231   -329
ATOM   1541  CA  PHE A 404      13.676  -2.709  78.505  1.00 14.16           C  
ANISOU 1541  CA  PHE A 404     1948   1698   1734    826    235   -289
ATOM   1542  C   PHE A 404      13.298  -1.333  77.942  1.00 14.37           C  
ANISOU 1542  C   PHE A 404     2030   1651   1780    858    179   -332
ATOM   1543  O   PHE A 404      13.551  -1.056  76.772  1.00 12.95           O  
ANISOU 1543  O   PHE A 404     1856   1395   1670    816    146   -305
ATOM   1544  CB  PHE A 404      12.445  -3.629  78.603  1.00 13.29           C  
ANISOU 1544  CB  PHE A 404     1702   1739   1610    843    336   -249
ATOM   1545  CG  PHE A 404      12.784  -5.098  78.745  1.00 17.20           C  
ANISOU 1545  CG  PHE A 404     2149   2247   2139    725    405   -162
ATOM   1546  CD1 PHE A 404      13.118  -5.856  77.604  1.00 15.30           C  
ANISOU 1546  CD1 PHE A 404     1869   1943   2002    610    396   -127
ATOM   1547  CD2 PHE A 404      12.918  -5.681  80.022  1.00 13.45           C  
ANISOU 1547  CD2 PHE A 404     1688   1836   1587    731    478   -108
ATOM   1548  CE1 PHE A 404      13.486  -7.187  77.741  1.00 18.86           C  
ANISOU 1548  CE1 PHE A 404     2306   2366   2494    498    464    -51
ATOM   1549  CE2 PHE A 404      13.293  -7.012  80.137  1.00 26.50           C  
ANISOU 1549  CE2 PHE A 404     3331   3462   3274    629    553     -6
ATOM   1550  CZ  PHE A 404      13.573  -7.762  79.002  1.00 22.16           C  
ANISOU 1550  CZ  PHE A 404     2755   2819   2845    510    548     18
ATOM   1551  H   PHE A 404      13.780  -2.908  80.609  1.00  0.00           H  
ATOM   1552  HA  PHE A 404      14.381  -3.155  77.802  1.00  0.00           H  
ATOM   1553  HB3 PHE A 404      11.824  -3.523  77.715  1.00  0.00           H  
ATOM   1554  HB2 PHE A 404      11.813  -3.330  79.440  1.00  0.00           H  
ATOM   1555  HD1 PHE A 404      13.071  -5.411  76.621  1.00  0.00           H  
ATOM   1556  HD2 PHE A 404      12.716  -5.102  80.911  1.00  0.00           H  
ATOM   1557  HE1 PHE A 404      13.718  -7.775  76.865  1.00  0.00           H  
ATOM   1558  HE2 PHE A 404      13.374  -7.463  81.115  1.00  0.00           H  
ATOM   1559  HZ  PHE A 404      13.874  -8.794  79.101  1.00  0.00           H  
ATOM   1560  N   ALA A 405      12.768  -0.487  78.830  1.00 14.17           N  
ANISOU 1560  N   ALA A 405     2054   1647   1683    944    179   -390
ATOM   1561  CA  ALA A 405      12.565   0.938  78.632  1.00 15.18           C  
ANISOU 1561  CA  ALA A 405     2260   1689   1819   1001    149   -425
ATOM   1562  C   ALA A 405      12.829   1.651  79.971  1.00 16.53           C  
ANISOU 1562  C   ALA A 405     2519   1847   1914   1064    144   -516
ATOM   1563  O   ALA A 405      12.853   0.980  81.004  1.00 16.76           O  
ANISOU 1563  O   ALA A 405     2512   1995   1861   1094    170   -536
ATOM   1564  CB  ALA A 405      11.136   1.172  78.131  1.00 15.82           C  
ANISOU 1564  CB  ALA A 405     2255   1872   1883   1093    173   -393
ATOM   1565  H   ALA A 405      12.620  -0.808  79.778  1.00  0.00           H  
ATOM   1566  HA  ALA A 405      13.281   1.290  77.890  1.00  0.00           H  
ATOM   1567  HB1 ALA A 405      10.922   2.234  78.092  1.00  0.00           H  
ATOM   1568  HB2 ALA A 405      10.990   0.761  77.132  1.00  0.00           H  
ATOM   1569  HB3 ALA A 405      10.394   0.724  78.791  1.00  0.00           H  
ATOM   1570  N   PRO A 406      12.982   2.996  79.973  1.00 17.67           N  
ANISOU 1570  N   PRO A 406     2782   1849   2082   1086    121   -571
ATOM   1571  CA  PRO A 406      13.119   3.760  81.230  1.00 20.13           C  
ANISOU 1571  CA  PRO A 406     3178   2145   2324   1139    118   -684
ATOM   1572  C   PRO A 406      11.879   3.719  82.150  1.00 20.22           C  
ANISOU 1572  C   PRO A 406     3126   2332   2226   1277    156   -694
ATOM   1573  O   PRO A 406      12.029   3.928  83.353  1.00 21.17           O  
ANISOU 1573  O   PRO A 406     3273   2512   2259   1313    157   -774
ATOM   1574  CB  PRO A 406      13.462   5.186  80.769  1.00 20.61           C  
ANISOU 1574  CB  PRO A 406     3372   2009   2451   1148    115   -729
ATOM   1575  CG  PRO A 406      13.966   5.024  79.343  1.00 19.45           C  
ANISOU 1575  CG  PRO A 406     3223   1758   2409   1043    103   -645
ATOM   1576  CD  PRO A 406      13.123   3.874  78.814  1.00 20.44           C  
ANISOU 1576  CD  PRO A 406     3204   2042   2519   1059    108   -540
ATOM   1577  HA  PRO A 406      13.974   3.352  81.772  1.00  0.00           H  
ATOM   1578  HB3 PRO A 406      14.199   5.669  81.412  1.00  0.00           H  
ATOM   1579  HB2 PRO A 406      12.568   5.808  80.777  1.00  0.00           H  
ATOM   1580  HG3 PRO A 406      15.013   4.722  79.367  1.00  0.00           H  
ATOM   1581  HG2 PRO A 406      13.898   5.930  78.742  1.00  0.00           H  
ATOM   1582  HD2 PRO A 406      12.137   4.227  78.508  1.00  0.00           H  
ATOM   1583  HD3 PRO A 406      13.601   3.407  77.956  1.00  0.00           H  
ATOM   1584  N   ASN A 407      10.704   3.406  81.576  1.00 20.32           N  
ANISOU 1584  N   ASN A 407     3042   2447   2232   1350    188   -621
ATOM   1585  CA  ASN A 407       9.452   3.135  82.289  1.00 21.41           C  
ANISOU 1585  CA  ASN A 407     3088   2779   2269   1466    234   -622
ATOM   1586  C   ASN A 407       9.176   1.623  82.474  1.00 21.74           C  
ANISOU 1586  C   ASN A 407     2974   2996   2290   1409    288   -550
ATOM   1587  O   ASN A 407       8.095   1.285  82.950  1.00 23.42           O  
ANISOU 1587  O   ASN A 407     3072   3385   2442   1471    345   -529
ATOM   1588  CB  ASN A 407       8.276   3.869  81.587  1.00 22.66           C  
ANISOU 1588  CB  ASN A 407     3222   2972   2414   1595    242   -604
ATOM   1589  CG  ASN A 407       7.840   3.314  80.220  1.00 24.26           C  
ANISOU 1589  CG  ASN A 407     3334   3200   2682   1552    235   -521
ATOM   1590  OD1 ASN A 407       8.651   2.798  79.453  1.00 19.98           O  
ANISOU 1590  OD1 ASN A 407     2794   2577   2221   1424    216   -483
ATOM   1591  ND2 ASN A 407       6.552   3.449  79.898  1.00 25.81           N  
ANISOU 1591  ND2 ASN A 407     3447   3528   2833   1670    246   -499
ATOM   1592  H   ASN A 407      10.667   3.266  80.576  1.00  0.00           H  
ATOM   1593  HA  ASN A 407       9.506   3.524  83.307  1.00  0.00           H  
ATOM   1594  HB3 ASN A 407       8.526   4.923  81.461  1.00  0.00           H  
ATOM   1595  HB2 ASN A 407       7.409   3.851  82.250  1.00  0.00           H  
ATOM   1596 HD22 ASN A 407       6.205   3.100  79.013  1.00  0.00           H  
ATOM   1597 HD21 ASN A 407       5.904   3.880  80.541  1.00  0.00           H  
ATOM   1598  N   LEU A 408      10.120   0.742  82.097  1.00 24.94           N  
ANISOU 1598  N   LEU A 408     3847   3521   2108   1933   -355   -840
ATOM   1599  CA  LEU A 408       9.958  -0.713  82.138  1.00 24.36           C  
ANISOU 1599  CA  LEU A 408     3554   3582   2117   1873   -215   -809
ATOM   1600  C   LEU A 408      11.271  -1.371  82.596  1.00 22.64           C  
ANISOU 1600  C   LEU A 408     3383   3287   1931   1700   -141   -740
ATOM   1601  O   LEU A 408      11.950  -2.031  81.807  1.00 21.00           O  
ANISOU 1601  O   LEU A 408     3208   2951   1820   1539   -151   -721
ATOM   1602  CB  LEU A 408       9.448  -1.209  80.762  1.00 24.04           C  
ANISOU 1602  CB  LEU A 408     3410   3523   2200   1840   -257   -852
ATOM   1603  CG  LEU A 408       8.848  -2.631  80.783  1.00 24.41           C  
ANISOU 1603  CG  LEU A 408     3145   3731   2399   1822   -113   -836
ATOM   1604  CD1 LEU A 408       7.500  -2.670  81.535  1.00 26.89           C  
ANISOU 1604  CD1 LEU A 408     3209   4301   2706   1980    -11   -823
ATOM   1605  CD2 LEU A 408       8.752  -3.228  79.363  1.00 23.93           C  
ANISOU 1605  CD2 LEU A 408     3000   3592   2501   1757   -207   -905
ATOM   1606  H   LEU A 408      11.005   1.076  81.738  1.00  0.00           H  
ATOM   1607  HA  LEU A 408       9.214  -0.967  82.896  1.00  0.00           H  
ATOM   1608  HB3 LEU A 408      10.271  -1.168  80.048  1.00  0.00           H  
ATOM   1609  HB2 LEU A 408       8.695  -0.523  80.373  1.00  0.00           H  
ATOM   1610  HG  LEU A 408       9.540  -3.271  81.328  1.00  0.00           H  
ATOM   1611 HD11 LEU A 408       6.713  -3.171  80.972  1.00  0.00           H  
ATOM   1612 HD12 LEU A 408       7.601  -3.202  82.480  1.00  0.00           H  
ATOM   1613 HD13 LEU A 408       7.132  -1.670  81.770  1.00  0.00           H  
ATOM   1614 HD21 LEU A 408       9.282  -4.179  79.312  1.00  0.00           H  
ATOM   1615 HD22 LEU A 408       7.726  -3.414  79.053  1.00  0.00           H  
ATOM   1616 HD23 LEU A 408       9.196  -2.578  78.609  1.00  0.00           H  
ATOM   1617  N   LEU A 409      11.603  -1.156  83.878  1.00 23.30           N  
ANISOU 1617  N   LEU A 409     3472   3463   1918   1753    -78   -706
ATOM   1618  CA  LEU A 409      12.768  -1.721  84.556  1.00 22.19           C  
ANISOU 1618  CA  LEU A 409     3364   3292   1774   1631    -18   -646
ATOM   1619  C   LEU A 409      12.317  -2.978  85.324  1.00 26.32           C  
ANISOU 1619  C   LEU A 409     3684   4030   2289   1673    180   -541
ATOM   1620  O   LEU A 409      11.613  -2.845  86.326  1.00 28.45           O  
ANISOU 1620  O   LEU A 409     3862   4486   2462   1824    258   -498
ATOM   1621  CB  LEU A 409      13.354  -0.621  85.473  1.00 22.94           C  
ANISOU 1621  CB  LEU A 409     3603   3341   1772   1676   -104   -684
ATOM   1622  CG  LEU A 409      14.678  -0.984  86.179  1.00 28.19           C  
ANISOU 1622  CG  LEU A 409     4305   3991   2416   1583    -84   -656
ATOM   1623  CD1 LEU A 409      15.815  -1.215  85.166  1.00 28.20           C  
ANISOU 1623  CD1 LEU A 409     4375   3804   2535   1356   -122   -650
ATOM   1624  CD2 LEU A 409      15.049   0.083  87.232  1.00 28.43           C  
ANISOU 1624  CD2 LEU A 409     4437   4013   2350   1689   -180   -735
ATOM   1625  H   LEU A 409      10.993  -0.595  84.455  1.00  0.00           H  
ATOM   1626  HA  LEU A 409      13.523  -2.003  83.823  1.00  0.00           H  
ATOM   1627  HB3 LEU A 409      12.609  -0.354  86.226  1.00  0.00           H  
ATOM   1628  HB2 LEU A 409      13.511   0.287  84.887  1.00  0.00           H  
ATOM   1629  HG  LEU A 409      14.526  -1.917  86.717  1.00  0.00           H  
ATOM   1630 HD11 LEU A 409      16.776  -0.827  85.503  1.00  0.00           H  
ATOM   1631 HD12 LEU A 409      15.954  -2.277  84.962  1.00  0.00           H  
ATOM   1632 HD13 LEU A 409      15.590  -0.729  84.220  1.00  0.00           H  
ATOM   1633 HD21 LEU A 409      16.044   0.502  87.081  1.00  0.00           H  
ATOM   1634 HD22 LEU A 409      14.354   0.922  87.224  1.00  0.00           H  
ATOM   1635 HD23 LEU A 409      15.027  -0.338  88.236  1.00  0.00           H  
ATOM   1636  N   LEU A 410      12.682  -4.164  84.807  1.00 22.41           N  
ANISOU 1636  N   LEU A 410     3113   3503   1900   1540    274   -473
ATOM   1637  CA  LEU A 410      12.140  -5.457  85.238  1.00 23.34           C  
ANISOU 1637  CA  LEU A 410     2991   3794   2082   1549    496   -320
ATOM   1638  C   LEU A 410      13.245  -6.354  85.811  1.00 23.27           C  
ANISOU 1638  C   LEU A 410     3019   3784   2037   1462    589   -190
ATOM   1639  O   LEU A 410      14.252  -6.559  85.137  1.00 21.93           O  
ANISOU 1639  O   LEU A 410     2999   3464   1871   1351    501   -235
ATOM   1640  CB  LEU A 410      11.487  -6.171  84.027  1.00 27.01           C  
ANISOU 1640  CB  LEU A 410     3259   4226   2779   1468    538   -315
ATOM   1641  CG  LEU A 410      10.409  -5.363  83.268  1.00 31.42           C  
ANISOU 1641  CG  LEU A 410     3761   4794   3382   1576    416   -463
ATOM   1642  CD1 LEU A 410       9.940  -6.118  82.007  1.00 32.52           C  
ANISOU 1642  CD1 LEU A 410     3704   4856   3796   1397    372   -456
ATOM   1643  CD2 LEU A 410       9.236  -4.940  84.177  1.00 26.32           C  
ANISOU 1643  CD2 LEU A 410     2984   4358   2658   1725    488   -428
ATOM   1644  H   LEU A 410      13.286  -4.189  83.994  1.00  0.00           H  
ATOM   1645  HA  LEU A 410      11.388  -5.310  86.010  1.00  0.00           H  
ATOM   1646  HB3 LEU A 410      11.052  -7.115  84.363  1.00  0.00           H  
ATOM   1647  HB2 LEU A 410      12.266  -6.442  83.311  1.00  0.00           H  
ATOM   1648  HG  LEU A 410      10.878  -4.447  82.909  1.00  0.00           H  
ATOM   1649 HD11 LEU A 410       8.857  -6.187  81.932  1.00  0.00           H  
ATOM   1650 HD12 LEU A 410      10.279  -5.611  81.104  1.00  0.00           H  
ATOM   1651 HD13 LEU A 410      10.331  -7.135  81.967  1.00  0.00           H  
ATOM   1652 HD21 LEU A 410       8.261  -5.167  83.749  1.00  0.00           H  
ATOM   1653 HD22 LEU A 410       9.271  -5.438  85.143  1.00  0.00           H  
ATOM   1654 HD23 LEU A 410       9.261  -3.865  84.363  1.00  0.00           H  
ATOM   1655  N   ASP A 411      13.014  -6.934  87.001  1.00 24.13           N  
ANISOU 1655  N   ASP A 411     2991   4056   2119   1508    764    -14
ATOM   1656  CA  ASP A 411      13.883  -7.964  87.592  1.00 26.17           C  
ANISOU 1656  CA  ASP A 411     3274   4307   2361   1434    852    140
ATOM   1657  C   ASP A 411      13.561  -9.367  87.023  1.00 27.29           C  
ANISOU 1657  C   ASP A 411     3218   4420   2730   1294   1048    328
ATOM   1658  O   ASP A 411      12.636  -9.514  86.220  1.00 26.82           O  
ANISOU 1658  O   ASP A 411     2967   4358   2866   1244   1100    326
ATOM   1659  CB  ASP A 411      13.891  -7.928  89.150  1.00 25.76           C  
ANISOU 1659  CB  ASP A 411     3247   4409   2134   1580    889    231
ATOM   1660  CG  ASP A 411      12.553  -8.046  89.906  1.00 41.83           C  
ANISOU 1660  CG  ASP A 411     5105   6618   4172   1688   1041    344
ATOM   1661  OD1 ASP A 411      11.547  -8.490  89.313  1.00 38.65           O  
ANISOU 1661  OD1 ASP A 411     4494   6221   3970   1587   1192    449
ATOM   1662  OD2 ASP A 411      12.587  -7.790  91.130  1.00 45.98           O1-
ANISOU 1662  OD2 ASP A 411     5683   7274   4512   1875   1007    326
ATOM   1663  H   ASP A 411      12.147  -6.753  87.490  1.00  0.00           H  
ATOM   1664  HA  ASP A 411      14.909  -7.756  87.287  1.00  0.00           H  
ATOM   1665  HB3 ASP A 411      14.333  -6.978  89.452  1.00  0.00           H  
ATOM   1666  HB2 ASP A 411      14.572  -8.686  89.538  1.00  0.00           H  
ATOM   1667  N   ARG A 412      14.324 -10.383  87.467  1.00 29.45           N  
ANISOU 1667  N   ARG A 412     3524   4650   3015   1219   1127    487
ATOM   1668  CA  ARG A 412      14.124 -11.791  87.102  1.00 33.16           C  
ANISOU 1668  CA  ARG A 412     3845   5012   3744   1048   1284    667
ATOM   1669  C   ARG A 412      12.777 -12.381  87.568  1.00 37.37           C  
ANISOU 1669  C   ARG A 412     4133   5624   4444   1015   1463    838
ATOM   1670  O   ARG A 412      12.276 -13.302  86.925  1.00 39.99           O  
ANISOU 1670  O   ARG A 412     4272   5842   5080    838   1553    922
ATOM   1671  CB  ARG A 412      15.318 -12.633  87.607  1.00 23.50           C  
ANISOU 1671  CB  ARG A 412     2745   3703   2481    999   1301    796
ATOM   1672  CG  ARG A 412      15.343 -12.934  89.126  1.00 25.76           C  
ANISOU 1672  CG  ARG A 412     3032   4100   2657   1113   1391    969
ATOM   1673  CD  ARG A 412      16.526 -13.810  89.578  1.00 30.08           C  
ANISOU 1673  CD  ARG A 412     3687   4558   3185   1100   1387   1074
ATOM   1674  NE  ARG A 412      16.456 -15.180  89.037  1.00 28.77           N  
ANISOU 1674  NE  ARG A 412     3458   4189   3284    912   1483   1203
ATOM   1675  CZ  ARG A 412      15.741 -16.229  89.479  1.00 31.79           C  
ANISOU 1675  CZ  ARG A 412     3724   4503   3850    849   1649   1409
ATOM   1676  NH1 ARG A 412      14.969 -16.161  90.575  1.00 31.37           N  
ANISOU 1676  NH1 ARG A 412     3601   4597   3722    969   1766   1532
ATOM   1677  NH2 ARG A 412      15.802 -17.375  88.790  1.00 29.39           N1+
ANISOU 1677  NH2 ARG A 412     3382   3970   3814    665   1693   1486
ATOM   1678  H   ARG A 412      15.074 -10.192  88.116  1.00  0.00           H  
ATOM   1679  HA  ARG A 412      14.137 -11.835  86.012  1.00  0.00           H  
ATOM   1680  HB3 ARG A 412      16.252 -12.157  87.310  1.00  0.00           H  
ATOM   1681  HB2 ARG A 412      15.292 -13.580  87.067  1.00  0.00           H  
ATOM   1682  HG3 ARG A 412      14.435 -13.487  89.367  1.00  0.00           H  
ATOM   1683  HG2 ARG A 412      15.292 -12.025  89.727  1.00  0.00           H  
ATOM   1684  HD3 ARG A 412      16.672 -13.782  90.658  1.00  0.00           H  
ATOM   1685  HD2 ARG A 412      17.437 -13.396  89.144  1.00  0.00           H  
ATOM   1686  HE  ARG A 412      16.940 -15.298  88.152  1.00  0.00           H  
ATOM   1687 HH12 ARG A 412      14.442 -16.963  90.886  1.00  0.00           H  
ATOM   1688 HH11 ARG A 412      14.906 -15.295  91.091  1.00  0.00           H  
ATOM   1689 HH22 ARG A 412      15.281 -18.188  89.084  1.00  0.00           H  
ATOM   1690 HH21 ARG A 412      16.374 -17.430  87.953  1.00  0.00           H  
ATOM   1691  N   ASN A 413      12.222 -11.845  88.670  1.00 38.42           N  
ANISOU 1691  N   ASN A 413     4264   5935   4400   1176   1504    879
ATOM   1692  CA  ASN A 413      10.960 -12.283  89.275  1.00 41.05           C  
ANISOU 1692  CA  ASN A 413     4369   6363   4865   1159   1684   1039
ATOM   1693  C   ASN A 413       9.747 -11.892  88.412  1.00 40.17           C  
ANISOU 1693  C   ASN A 413     4028   6281   4952   1098   1668    919
ATOM   1694  O   ASN A 413       8.796 -12.667  88.325  1.00 41.33           O  
ANISOU 1694  O   ASN A 413     3919   6418   5366    957   1796   1031
ATOM   1695  CB  ASN A 413      10.810 -11.718  90.708  1.00 45.65           C  
ANISOU 1695  CB  ASN A 413     5013   7149   5184   1389   1725   1093
ATOM   1696  CG  ASN A 413      12.022 -11.989  91.608  1.00 49.37           C  
ANISOU 1696  CG  ASN A 413     5700   7620   5440   1506   1679   1154
ATOM   1697  OD1 ASN A 413      12.402 -13.140  91.817  1.00 50.59           O  
ANISOU 1697  OD1 ASN A 413     5854   7699   5669   1451   1790   1348
ATOM   1698  ND2 ASN A 413      12.636 -10.930  92.139  1.00 52.16           N  
ANISOU 1698  ND2 ASN A 413     6228   8048   5544   1676   1500    977
ATOM   1699  H   ASN A 413      12.683 -11.069  89.125  1.00  0.00           H  
ATOM   1700  HA  ASN A 413      10.954 -13.374  89.336  1.00  0.00           H  
ATOM   1701  HB3 ASN A 413       9.932 -12.155  91.186  1.00  0.00           H  
ATOM   1702  HB2 ASN A 413      10.627 -10.644  90.674  1.00  0.00           H  
ATOM   1703 HD22 ASN A 413      13.433 -11.057  92.745  1.00  0.00           H  
ATOM   1704 HD21 ASN A 413      12.319  -9.990  91.933  1.00  0.00           H  
ATOM   1705  N   GLN A 414       9.834 -10.726  87.749  1.00 40.11           N  
ANISOU 1705  N   GLN A 414     4116   6299   4826   1208   1487    677
ATOM   1706  CA  GLN A 414       8.898 -10.263  86.723  1.00 42.83           C  
ANISOU 1706  CA  GLN A 414     4264   6687   5323   1215   1420    529
ATOM   1707  C   GLN A 414       9.052 -11.001  85.377  1.00 42.62           C  
ANISOU 1707  C   GLN A 414     4127   6449   5617    983   1330    478
ATOM   1708  O   GLN A 414       8.089 -11.046  84.613  1.00 46.80           O  
ANISOU 1708  O   GLN A 414     4450   6979   6353    921   1245    370
ATOM   1709  CB  GLN A 414       9.032  -8.733  86.574  1.00 40.94           C  
ANISOU 1709  CB  GLN A 414     4233   6491   4834   1421   1211    282
ATOM   1710  CG  GLN A 414       8.405  -7.978  87.764  1.00 42.52           C  
ANISOU 1710  CG  GLN A 414     4526   6857   4773   1618   1231    296
ATOM   1711  CD  GLN A 414       8.743  -6.487  87.764  1.00 42.35           C  
ANISOU 1711  CD  GLN A 414     4739   6814   4538   1786   1004     66
ATOM   1712  OE1 GLN A 414       9.907  -6.109  87.871  1.00 39.28           O  
ANISOU 1712  OE1 GLN A 414     4609   6311   4003   1796    866    -19
ATOM   1713  NE2 GLN A 414       7.726  -5.629  87.669  1.00 44.34           N  
ANISOU 1713  NE2 GLN A 414     4895   7160   4793   1904    958    -31
ATOM   1714  H   GLN A 414      10.635 -10.128  87.911  1.00  0.00           H  
ATOM   1715  HA  GLN A 414       7.885 -10.477  87.072  1.00  0.00           H  
ATOM   1716  HB3 GLN A 414       8.549  -8.398  85.654  1.00  0.00           H  
ATOM   1717  HB2 GLN A 414      10.086  -8.470  86.471  1.00  0.00           H  
ATOM   1718  HG3 GLN A 414       8.767  -8.389  88.706  1.00  0.00           H  
ATOM   1719  HG2 GLN A 414       7.323  -8.121  87.765  1.00  0.00           H  
ATOM   1720 HE22 GLN A 414       7.905  -4.635  87.675  1.00  0.00           H  
ATOM   1721 HE21 GLN A 414       6.776  -5.962  87.591  1.00  0.00           H  
ATOM   1722  N   GLY A 415      10.224 -11.618  85.139  1.00 40.58           N  
ANISOU 1722  N   GLY A 415     4046   5983   5391    835   1287    523
ATOM   1723  CA  GLY A 415      10.484 -12.501  84.000  1.00 36.81           C  
ANISOU 1723  CA  GLY A 415     3538   5252   5198    592   1154    457
ATOM   1724  C   GLY A 415       9.859 -13.894  84.189  1.00 41.30           C  
ANISOU 1724  C   GLY A 415     3844   5742   6107    386   1334    655
ATOM   1725  O   GLY A 415       9.682 -14.605  83.203  1.00 41.84           O  
ANISOU 1725  O   GLY A 415     3827   5607   6463    184   1218    577
ATOM   1726  H   GLY A 415      10.967 -11.527  85.818  1.00  0.00           H  
ATOM   1727  HA3 GLY A 415      11.561 -12.626  83.893  1.00  0.00           H  
ATOM   1728  HA2 GLY A 415      10.118 -12.050  83.075  1.00  0.00           H  
ATOM   1729  N   LYS A 416       9.501 -14.278  85.429  1.00 38.07           N  
ANISOU 1729  N   LYS A 416     3310   5487   5667    446   1620    913
ATOM   1730  CA  LYS A 416       8.821 -15.536  85.759  1.00 40.68           C  
ANISOU 1730  CA  LYS A 416     3440   5713   6303    235   1784   1115
ATOM   1731  C   LYS A 416       7.312 -15.509  85.417  1.00 45.20           C  
ANISOU 1731  C   LYS A 416     3665   6367   7141    138   1774   1041
ATOM   1732  O   LYS A 416       6.672 -16.559  85.459  1.00 48.66           O  
ANISOU 1732  O   LYS A 416     3928   6716   7846    -58   1869   1162
ATOM   1733  CB  LYS A 416       9.075 -15.851  87.251  1.00  0.00           C  
ATOM   1734  CG  LYS A 416       8.835 -17.322  87.651  1.00  0.00           C  
ATOM   1735  CD  LYS A 416       9.042 -17.601  89.153  1.00  0.00           C  
ATOM   1736  CE  LYS A 416       8.029 -16.924  90.100  1.00  0.00           C  
ATOM   1737  NZ  LYS A 416       6.646 -17.390  89.883  1.00  0.00           N1+
ATOM   1738  H   LYS A 416       9.678 -13.655  86.205  1.00  0.00           H  
ATOM   1739  HA  LYS A 416       9.267 -16.334  85.162  1.00  0.00           H  
ATOM   1740  HB2 LYS A 416      10.115 -15.621  87.489  1.00  0.00           H  
ATOM   1741  HB3 LYS A 416       8.471 -15.184  87.864  1.00  0.00           H  
ATOM   1742  HG2 LYS A 416       7.841 -17.653  87.359  1.00  0.00           H  
ATOM   1743  HG3 LYS A 416       9.524 -17.949  87.084  1.00  0.00           H  
ATOM   1744  HD2 LYS A 416       9.032 -18.679  89.318  1.00  0.00           H  
ATOM   1745  HD3 LYS A 416      10.046 -17.278  89.432  1.00  0.00           H  
ATOM   1746  HE2 LYS A 416       8.300 -17.142  91.134  1.00  0.00           H  
ATOM   1747  HE3 LYS A 416       8.061 -15.840  89.996  1.00  0.00           H  
ATOM   1748  HZ1 LYS A 416       6.362 -17.171  88.938  1.00  0.00           H  
ATOM   1749  HZ2 LYS A 416       6.600 -18.389  90.022  1.00  0.00           H  
ATOM   1750  HZ3 LYS A 416       6.026 -16.930  90.534  1.00  0.00           H  
ATOM   1751  N   SER A 417       6.771 -14.331  85.048  1.00 47.84           N  
ANISOU 1751  N   SER A 417     3911   6870   7395    292   1643    830
ATOM   1752  CA  SER A 417       5.394 -14.129  84.578  1.00 51.04           C  
ANISOU 1752  CA  SER A 417     3980   7393   8018    243   1592    718
ATOM   1753  C   SER A 417       5.072 -14.848  83.244  1.00 51.15           C  
ANISOU 1753  C   SER A 417     3840   7177   8418     14   1369    529
ATOM   1754  O   SER A 417       3.896 -14.989  82.909  1.00 53.54           O  
ANISOU 1754  O   SER A 417     3867   7565   8909    -22   1248    370
ATOM   1755  CB  SER A 417       5.130 -12.610  84.487  1.00  0.00           C  
ATOM   1756  OG  SER A 417       3.766 -12.319  84.253  1.00  0.00           O  
ATOM   1757  H   SER A 417       7.361 -13.510  85.035  1.00  0.00           H  
ATOM   1758  HA  SER A 417       4.731 -14.545  85.339  1.00  0.00           H  
ATOM   1759  HB2 SER A 417       5.421 -12.118  85.416  1.00  0.00           H  
ATOM   1760  HB3 SER A 417       5.727 -12.161  83.692  1.00  0.00           H  
ATOM   1761  HG  SER A 417       3.502 -12.735  83.428  1.00  0.00           H  
ATOM   1762  N   VAL A 418       6.114 -15.295  82.524  1.00 48.39           N  
ANISOU 1762  N   VAL A 418     3744   6540   8102   -119   1255    502
ATOM   1763  CA  VAL A 418       6.039 -16.130  81.329  1.00 46.33           C  
ANISOU 1763  CA  VAL A 418     3425   6015   8163   -345   1028    322
ATOM   1764  C   VAL A 418       7.005 -17.311  81.533  1.00 48.31           C  
ANISOU 1764  C   VAL A 418     3828   5978   8550   -529   1126    493
ATOM   1765  O   VAL A 418       8.123 -17.108  82.012  1.00 46.81           O  
ANISOU 1765  O   VAL A 418     3959   5748   8079   -422   1162    574
ATOM   1766  CB  VAL A 418       6.459 -15.325  80.064  1.00 39.79           C  
ANISOU 1766  CB  VAL A 418     2842   5133   7142   -222    680      3
ATOM   1767  CG1 VAL A 418       6.631 -16.173  78.785  1.00 38.91           C  
ANISOU 1767  CG1 VAL A 418     2672   4772   7340   -418    441   -195
ATOM   1768  CG2 VAL A 418       5.487 -14.163  79.797  1.00 38.07           C  
ANISOU 1768  CG2 VAL A 418     2538   5178   6750      5    574   -160
ATOM   1769  H   VAL A 418       7.050 -15.140  82.873  1.00  0.00           H  
ATOM   1770  HA  VAL A 418       5.028 -16.521  81.195  1.00  0.00           H  
ATOM   1771  HB  VAL A 418       7.423 -14.865  80.274  1.00  0.00           H  
ATOM   1772 HG11 VAL A 418       6.837 -15.545  77.919  1.00  0.00           H  
ATOM   1773 HG12 VAL A 418       7.464 -16.872  78.863  1.00  0.00           H  
ATOM   1774 HG13 VAL A 418       5.731 -16.748  78.567  1.00  0.00           H  
ATOM   1775 HG21 VAL A 418       5.851 -13.516  79.002  1.00  0.00           H  
ATOM   1776 HG22 VAL A 418       4.497 -14.525  79.518  1.00  0.00           H  
ATOM   1777 HG23 VAL A 418       5.374 -13.528  80.674  1.00  0.00           H  
ATOM   1778  N   GLU A 419       6.555 -18.525  81.177  1.00 50.18           N  
ANISOU 1778  N   GLU A 419     3897   6013   9156   -779   1132    528
ATOM   1779  CA  GLU A 419       7.331 -19.756  81.332  1.00 49.33           C  
ANISOU 1779  CA  GLU A 419     3999   5615   9129   -910   1196    676
ATOM   1780  C   GLU A 419       8.491 -19.818  80.319  1.00 45.79           C  
ANISOU 1780  C   GLU A 419     3788   4936   8675   -922    966    481
ATOM   1781  O   GLU A 419       8.256 -19.688  79.118  1.00 45.15           O  
ANISOU 1781  O   GLU A 419     3663   4715   8778  -1010    696    211
ATOM   1782  CB  GLU A 419       6.381 -20.973  81.231  1.00  0.00           C  
ATOM   1783  CG  GLU A 419       7.042 -22.351  81.479  1.00  0.00           C  
ATOM   1784  CD  GLU A 419       7.658 -22.529  82.878  1.00  0.00           C  
ATOM   1785  OE1 GLU A 419       7.036 -22.070  83.863  1.00  0.00           O  
ATOM   1786  OE2 GLU A 419       8.754 -23.128  82.943  1.00  0.00           O1-
ATOM   1787  H   GLU A 419       5.631 -18.626  80.783  1.00  0.00           H  
ATOM   1788  HA  GLU A 419       7.753 -19.740  82.339  1.00  0.00           H  
ATOM   1789  HB2 GLU A 419       5.550 -20.842  81.925  1.00  0.00           H  
ATOM   1790  HB3 GLU A 419       5.922 -20.986  80.241  1.00  0.00           H  
ATOM   1791  HG2 GLU A 419       6.290 -23.131  81.353  1.00  0.00           H  
ATOM   1792  HG3 GLU A 419       7.795 -22.545  80.712  1.00  0.00           H  
ATOM   1793  N   GLY A 420       9.715 -20.008  80.837  1.00 44.02           N  
ANISOU 1793  N   GLY A 420     3869   4706   8150   -787   1040    595
ATOM   1794  CA  GLY A 420      10.952 -20.084  80.056  1.00 40.16           C  
ANISOU 1794  CA  GLY A 420     3690   4048   7521   -740    824    428
ATOM   1795  C   GLY A 420      11.592 -18.706  79.801  1.00 34.54           C  
ANISOU 1795  C   GLY A 420     3213   3540   6369   -502    730    326
ATOM   1796  O   GLY A 420      12.738 -18.662  79.354  1.00 30.26           O  
ANISOU 1796  O   GLY A 420     2937   2914   5646   -434    618    250
ATOM   1797  H   GLY A 420       9.806 -20.127  81.836  1.00  0.00           H  
ATOM   1798  HA3 GLY A 420      10.777 -20.581  79.101  1.00  0.00           H  
ATOM   1799  HA2 GLY A 420      11.665 -20.704  80.603  1.00  0.00           H  
ATOM   1800  N   MET A 421      10.894 -17.592  80.095  1.00 33.08           N  
ANISOU 1800  N   MET A 421     2925   3620   6025   -375    785    328
ATOM   1801  CA  MET A 421      11.419 -16.228  79.971  1.00 31.38           C  
ANISOU 1801  CA  MET A 421     2920   3566   5438   -166    678    208
ATOM   1802  C   MET A 421      12.449 -15.882  81.062  1.00 27.88           C  
ANISOU 1802  C   MET A 421     2685   3204   4704    -46    829    382
ATOM   1803  O   MET A 421      13.378 -15.129  80.775  1.00 26.41           O  
ANISOU 1803  O   MET A 421     2736   3027   4273     54    717    287
ATOM   1804  CB  MET A 421      10.246 -15.225  79.927  1.00 33.07           C  
ANISOU 1804  CB  MET A 421     2961   4013   5592    -49    656    118
ATOM   1805  CG  MET A 421      10.637 -13.736  79.998  1.00 33.06           C  
ANISOU 1805  CG  MET A 421     3162   4086   5312    132    452    -93
ATOM   1806  SD  MET A 421       9.256 -12.568  79.973  1.00 37.98           S  
ANISOU 1806  SD  MET A 421     3589   4969   5873    308    421   -200
ATOM   1807  CE  MET A 421       8.759 -12.690  78.239  1.00 49.37           C  
ANISOU 1807  CE  MET A 421     4965   6315   7479    280    113   -484
ATOM   1808  H   MET A 421       9.954 -17.678  80.457  1.00  0.00           H  
ATOM   1809  HA  MET A 421      11.940 -16.152  79.015  1.00  0.00           H  
ATOM   1810  HB3 MET A 421       9.576 -15.432  80.757  1.00  0.00           H  
ATOM   1811  HB2 MET A 421       9.664 -15.407  79.024  1.00  0.00           H  
ATOM   1812  HG3 MET A 421      11.321 -13.489  79.186  1.00  0.00           H  
ATOM   1813  HG2 MET A 421      11.165 -13.528  80.928  1.00  0.00           H  
ATOM   1814  HE1 MET A 421       7.947 -11.993  78.030  1.00  0.00           H  
ATOM   1815  HE2 MET A 421       9.596 -12.450  77.584  1.00  0.00           H  
ATOM   1816  HE3 MET A 421       8.414 -13.697  78.008  1.00  0.00           H  
ATOM   1817  N   VAL A 422      12.278 -16.437  82.276  1.00 31.75           N  
ANISOU 1817  N   VAL A 422     3081   3758   5223    -50   1083    639
ATOM   1818  CA  VAL A 422      13.183 -16.234  83.411  1.00 29.71           C  
ANISOU 1818  CA  VAL A 422     3004   3629   4655    111   1208    783
ATOM   1819  C   VAL A 422      14.621 -16.736  83.148  1.00 25.60           C  
ANISOU 1819  C   VAL A 422     2722   2944   4061     91   1131    779
ATOM   1820  O   VAL A 422      15.560 -16.076  83.585  1.00 22.72           O  
ANISOU 1820  O   VAL A 422     2542   2678   3412    226   1088    747
ATOM   1821  CB  VAL A 422      12.622 -16.856  84.722  1.00 32.89           C  
ANISOU 1821  CB  VAL A 422     3272   4152   5075    150   1515   1086
ATOM   1822  CG1 VAL A 422      12.427 -18.384  84.663  1.00 36.11           C  
ANISOU 1822  CG1 VAL A 422     3594   4320   5807    -46   1653   1284
ATOM   1823  CG2 VAL A 422      13.448 -16.477  85.969  1.00 31.80           C  
ANISOU 1823  CG2 VAL A 422     3327   4192   4563    371   1602   1190
ATOM   1824  H   VAL A 422      11.480 -17.034  82.441  1.00  0.00           H  
ATOM   1825  HA  VAL A 422      13.237 -15.156  83.566  1.00  0.00           H  
ATOM   1826  HB  VAL A 422      11.635 -16.418  84.867  1.00  0.00           H  
ATOM   1827 HG11 VAL A 422      11.934 -18.746  85.566  1.00  0.00           H  
ATOM   1828 HG12 VAL A 422      11.804 -18.677  83.818  1.00  0.00           H  
ATOM   1829 HG13 VAL A 422      13.375 -18.915  84.578  1.00  0.00           H  
ATOM   1830 HG21 VAL A 422      12.929 -16.765  86.884  1.00  0.00           H  
ATOM   1831 HG22 VAL A 422      14.422 -16.967  85.978  1.00  0.00           H  
ATOM   1832 HG23 VAL A 422      13.621 -15.403  86.015  1.00  0.00           H  
ATOM   1833  N   GLU A 423      14.768 -17.832  82.380  1.00 23.55           N  
ANISOU 1833  N   GLU A 423     2448   2435   4064    -70   1097    790
ATOM   1834  CA  GLU A 423      16.054 -18.367  81.926  1.00 22.14           C  
ANISOU 1834  CA  GLU A 423     2485   2102   3825    -68   1013    765
ATOM   1835  C   GLU A 423      16.806 -17.397  81.000  1.00 19.97           C  
ANISOU 1835  C   GLU A 423     2367   1865   3355      0    792    525
ATOM   1836  O   GLU A 423      18.007 -17.205  81.180  1.00 18.05           O  
ANISOU 1836  O   GLU A 423     2296   1651   2910     82    762    524
ATOM   1837  CB  GLU A 423      15.847 -19.718  81.211  1.00  0.00           C  
ATOM   1838  CG  GLU A 423      15.193 -20.805  82.093  1.00  0.00           C  
ATOM   1839  CD  GLU A 423      15.059 -22.190  81.434  1.00  0.00           C  
ATOM   1840  OE1 GLU A 423      15.360 -22.327  80.226  1.00  0.00           O  
ATOM   1841  OE2 GLU A 423      14.644 -23.113  82.169  1.00  0.00           O1-
ATOM   1842  H   GLU A 423      13.947 -18.313  82.041  1.00  0.00           H  
ATOM   1843  HA  GLU A 423      16.675 -18.535  82.809  1.00  0.00           H  
ATOM   1844  HB2 GLU A 423      15.234 -19.564  80.321  1.00  0.00           H  
ATOM   1845  HB3 GLU A 423      16.813 -20.078  80.853  1.00  0.00           H  
ATOM   1846  HG2 GLU A 423      15.770 -20.917  83.012  1.00  0.00           H  
ATOM   1847  HG3 GLU A 423      14.194 -20.485  82.394  1.00  0.00           H  
ATOM   1848  N   ILE A 424      16.074 -16.784  80.052  1.00 19.32           N  
ANISOU 1848  N   ILE A 424     2216   1788   3336    -28    644    333
ATOM   1849  CA  ILE A 424      16.591 -15.785  79.116  1.00 17.28           C  
ANISOU 1849  CA  ILE A 424     2116   1560   2890     48    463    140
ATOM   1850  C   ILE A 424      16.974 -14.472  79.833  1.00 16.16           C  
ANISOU 1850  C   ILE A 424     2056   1616   2467    182    496    150
ATOM   1851  O   ILE A 424      18.032 -13.923  79.529  1.00 14.62           O  
ANISOU 1851  O   ILE A 424     2031   1434   2091    231    431     96
ATOM   1852  CB  ILE A 424      15.591 -15.509  77.949  1.00 17.71           C  
ANISOU 1852  CB  ILE A 424     2094   1573   3062     23    289    -63
ATOM   1853  CG1 ILE A 424      15.363 -16.786  77.101  1.00 22.65           C  
ANISOU 1853  CG1 ILE A 424     2637   1989   3979   -110    217   -118
ATOM   1854  CG2 ILE A 424      15.993 -14.333  77.027  1.00 15.94           C  
ANISOU 1854  CG2 ILE A 424     2063   1369   2625    121    135   -219
ATOM   1855  CD1 ILE A 424      14.040 -16.790  76.318  1.00 26.95           C  
ANISOU 1855  CD1 ILE A 424     3139   2494   4607   -103     -6   -360
ATOM   1856  H   ILE A 424      15.088 -16.993  79.980  1.00  0.00           H  
ATOM   1857  HA  ILE A 424      17.505 -16.188  78.680  1.00  0.00           H  
ATOM   1858  HB  ILE A 424      14.632 -15.248  78.398  1.00  0.00           H  
ATOM   1859 HG13 ILE A 424      15.356 -17.672  77.736  1.00  0.00           H  
ATOM   1860 HG12 ILE A 424      16.197 -16.931  76.413  1.00  0.00           H  
ATOM   1861 HG21 ILE A 424      15.308 -14.224  76.188  1.00  0.00           H  
ATOM   1862 HG22 ILE A 424      15.977 -13.380  77.551  1.00  0.00           H  
ATOM   1863 HG23 ILE A 424      16.993 -14.476  76.617  1.00  0.00           H  
ATOM   1864 HD11 ILE A 424      13.946 -17.704  75.730  1.00  0.00           H  
ATOM   1865 HD12 ILE A 424      13.185 -16.747  76.992  1.00  0.00           H  
ATOM   1866 HD13 ILE A 424      13.967 -15.949  75.631  1.00  0.00           H  
ATOM   1867  N   PHE A 425      16.158 -14.045  80.817  1.00 17.24           N  
ANISOU 1867  N   PHE A 425     2066   1906   2579    241    598    212
ATOM   1868  CA  PHE A 425      16.436 -12.914  81.709  1.00 18.32           C  
ANISOU 1868  CA  PHE A 425     2286   2224   2451    390    620    202
ATOM   1869  C   PHE A 425      17.731 -13.076  82.523  1.00 16.02           C  
ANISOU 1869  C   PHE A 425     2125   1972   1991    437    680    299
ATOM   1870  O   PHE A 425      18.497 -12.119  82.595  1.00 14.89           O  
ANISOU 1870  O   PHE A 425     2122   1875   1659    500    593    205
ATOM   1871  CB  PHE A 425      15.229 -12.618  82.634  1.00 18.72           C  
ANISOU 1871  CB  PHE A 425     2169   2453   2491    480    756    282
ATOM   1872  CG  PHE A 425      14.148 -11.692  82.089  1.00 20.01           C  
ANISOU 1872  CG  PHE A 425     2240   2667   2698    524    659    131
ATOM   1873  CD1 PHE A 425      13.672 -11.805  80.764  1.00 21.37           C  
ANISOU 1873  CD1 PHE A 425     2428   2702   2991    452    480    -31
ATOM   1874  CD2 PHE A 425      13.497 -10.794  82.966  1.00 22.19           C  
ANISOU 1874  CD2 PHE A 425     2424   3144   2863    679    739    143
ATOM   1875  CE1 PHE A 425      12.623 -11.005  80.330  1.00 22.38           C  
ANISOU 1875  CE1 PHE A 425     2474   2891   3138    529    377   -172
ATOM   1876  CE2 PHE A 425      12.446 -10.008  82.514  1.00 25.76           C  
ANISOU 1876  CE2 PHE A 425     2789   3656   3343    754    644      0
ATOM   1877  CZ  PHE A 425      12.010 -10.114  81.201  1.00 27.03           C  
ANISOU 1877  CZ  PHE A 425     2962   3677   3632    678    458   -156
ATOM   1878  H   PHE A 425      15.303 -14.553  81.001  1.00  0.00           H  
ATOM   1879  HA  PHE A 425      16.590 -12.040  81.074  1.00  0.00           H  
ATOM   1880  HB3 PHE A 425      15.589 -12.167  83.561  1.00  0.00           H  
ATOM   1881  HB2 PHE A 425      14.753 -13.548  82.939  1.00  0.00           H  
ATOM   1882  HD1 PHE A 425      14.115 -12.509  80.076  1.00  0.00           H  
ATOM   1883  HD2 PHE A 425      13.812 -10.710  83.995  1.00  0.00           H  
ATOM   1884  HE1 PHE A 425      12.270 -11.087  79.312  1.00  0.00           H  
ATOM   1885  HE2 PHE A 425      11.960  -9.320  83.191  1.00  0.00           H  
ATOM   1886  HZ  PHE A 425      11.188  -9.503  80.855  1.00  0.00           H  
ATOM   1887  N   ASP A 426      17.975 -14.277  83.079  1.00 17.05           N  
ANISOU 1887  N   ASP A 426     2202   2070   2205    405    822    485
ATOM   1888  CA  ASP A 426      19.183 -14.612  83.848  1.00 16.81           C  
ANISOU 1888  CA  ASP A 426     2282   2094   2012    481    874    586
ATOM   1889  C   ASP A 426      20.476 -14.555  83.021  1.00 15.06           C  
ANISOU 1889  C   ASP A 426     2200   1783   1741    441    725    464
ATOM   1890  O   ASP A 426      21.494 -14.114  83.555  1.00 14.56           O  
ANISOU 1890  O   ASP A 426     2223   1823   1484    518    684    431
ATOM   1891  CB  ASP A 426      19.092 -15.971  84.591  1.00 19.34           C  
ANISOU 1891  CB  ASP A 426     2542   2348   2457    460   1054    825
ATOM   1892  CG  ASP A 426      17.969 -16.100  85.635  1.00 21.80           C  
ANISOU 1892  CG  ASP A 426     2744   2824   2716    561   1261   1013
ATOM   1893  OD1 ASP A 426      17.435 -15.059  86.079  1.00 20.68           O  
ANISOU 1893  OD1 ASP A 426     2586   2877   2393    685   1253    943
ATOM   1894  OD2 ASP A 426      17.731 -17.247  86.072  1.00 22.53           O1-
ANISOU 1894  OD2 ASP A 426     2774   2841   2945    530   1414   1219
ATOM   1895  H   ASP A 426      17.287 -15.014  82.994  1.00  0.00           H  
ATOM   1896  HA  ASP A 426      19.289 -13.832  84.606  1.00  0.00           H  
ATOM   1897  HB3 ASP A 426      20.034 -16.174  85.103  1.00  0.00           H  
ATOM   1898  HB2 ASP A 426      18.953 -16.768  83.859  1.00  0.00           H  
ATOM   1899  N   MET A 427      20.415 -14.954  81.737  1.00 14.70           N  
ANISOU 1899  N   MET A 427     2163   1557   1866    328    642    389
ATOM   1900  CA  MET A 427      21.538 -14.821  80.809  1.00 13.36           C  
ANISOU 1900  CA  MET A 427     2115   1322   1637    309    528    288
ATOM   1901  C   MET A 427      21.839 -13.356  80.448  1.00 12.25           C  
ANISOU 1901  C   MET A 427     2052   1253   1350    332    419    140
ATOM   1902  O   MET A 427      23.015 -13.000  80.394  1.00 11.60           O  
ANISOU 1902  O   MET A 427     2046   1217   1144    346    380    108
ATOM   1903  CB  MET A 427      21.314 -15.652  79.534  1.00 13.41           C  
ANISOU 1903  CB  MET A 427     2129   1134   1832    224    458    225
ATOM   1904  CG  MET A 427      21.270 -17.170  79.755  1.00 14.80           C  
ANISOU 1904  CG  MET A 427     2259   1180   2184    186    551    361
ATOM   1905  SD  MET A 427      21.284 -18.141  78.222  1.00 19.02           S  
ANISOU 1905  SD  MET A 427     2829   1471   2927    108    421    226
ATOM   1906  CE  MET A 427      19.633 -17.782  77.569  1.00 35.83           C  
ANISOU 1906  CE  MET A 427     4837   3594   5182     42    317     74
ATOM   1907  H   MET A 427      19.550 -15.317  81.362  1.00  0.00           H  
ATOM   1908  HA  MET A 427      22.428 -15.217  81.304  1.00  0.00           H  
ATOM   1909  HB3 MET A 427      22.132 -15.448  78.845  1.00  0.00           H  
ATOM   1910  HB2 MET A 427      20.401 -15.322  79.037  1.00  0.00           H  
ATOM   1911  HG3 MET A 427      20.398 -17.451  80.342  1.00  0.00           H  
ATOM   1912  HG2 MET A 427      22.140 -17.474  80.336  1.00  0.00           H  
ATOM   1913  HE1 MET A 427      19.489 -18.317  76.633  1.00  0.00           H  
ATOM   1914  HE2 MET A 427      18.866 -18.105  78.274  1.00  0.00           H  
ATOM   1915  HE3 MET A 427      19.511 -16.717  77.375  1.00  0.00           H  
ATOM   1916  N   LEU A 428      20.794 -12.535  80.222  1.00 12.35           N  
ANISOU 1916  N   LEU A 428     2038   1268   1388    334    371     52
ATOM   1917  CA  LEU A 428      20.919 -11.102  79.924  1.00 11.70           C  
ANISOU 1917  CA  LEU A 428     2054   1213   1179    367    276    -75
ATOM   1918  C   LEU A 428      21.485 -10.315  81.121  1.00 11.89           C  
ANISOU 1918  C   LEU A 428     2112   1374   1032    438    297    -69
ATOM   1919  O   LEU A 428      22.348  -9.462  80.923  1.00 11.44           O  
ANISOU 1919  O   LEU A 428     2150   1310    886    419    227   -144
ATOM   1920  CB  LEU A 428      19.554 -10.517  79.492  1.00 12.18           C  
ANISOU 1920  CB  LEU A 428     2074   1264   1288    403    226   -159
ATOM   1921  CG  LEU A 428      18.977 -11.023  78.150  1.00 12.26           C  
ANISOU 1921  CG  LEU A 428     2059   1150   1448    354    149   -222
ATOM   1922  CD1 LEU A 428      17.474 -10.706  78.050  1.00 13.29           C  
ANISOU 1922  CD1 LEU A 428     2074   1321   1653    402    115   -286
ATOM   1923  CD2 LEU A 428      19.737 -10.473  76.929  1.00 11.40           C  
ANISOU 1923  CD2 LEU A 428     2118    952   1263    354     46   -310
ATOM   1924  H   LEU A 428      19.853 -12.903  80.269  1.00  0.00           H  
ATOM   1925  HA  LEU A 428      21.629 -10.987  79.104  1.00  0.00           H  
ATOM   1926  HB3 LEU A 428      19.620  -9.429  79.437  1.00  0.00           H  
ATOM   1927  HB2 LEU A 428      18.836 -10.734  80.282  1.00  0.00           H  
ATOM   1928  HG  LEU A 428      19.084 -12.106  78.118  1.00  0.00           H  
ATOM   1929 HD11 LEU A 428      17.148 -10.584  77.016  1.00  0.00           H  
ATOM   1930 HD12 LEU A 428      16.880 -11.507  78.487  1.00  0.00           H  
ATOM   1931 HD13 LEU A 428      17.220  -9.790  78.584  1.00  0.00           H  
ATOM   1932 HD21 LEU A 428      19.831 -11.236  76.156  1.00  0.00           H  
ATOM   1933 HD22 LEU A 428      19.232  -9.617  76.482  1.00  0.00           H  
ATOM   1934 HD23 LEU A 428      20.744 -10.149  77.182  1.00  0.00           H  
ATOM   1935  N   LEU A 429      21.035 -10.655  82.340  1.00 12.84           N  
ANISOU 1935  N   LEU A 429     2150   1620   1109    522    394     18
ATOM   1936  CA  LEU A 429      21.537 -10.117  83.607  1.00 13.43           C  
ANISOU 1936  CA  LEU A 429     2260   1850    993    632    397      3
ATOM   1937  C   LEU A 429      23.010 -10.475  83.869  1.00 13.14           C  
ANISOU 1937  C   LEU A 429     2263   1843    886    613    370     18
ATOM   1938  O   LEU A 429      23.731  -9.634  84.403  1.00 16.40           O  
ANISOU 1938  O   LEU A 429     2725   2317   1190    632    277    -87
ATOM   1939  CB  LEU A 429      20.636 -10.606  84.762  1.00 14.91           C  
ANISOU 1939  CB  LEU A 429     2351   2188   1126    759    539    132
ATOM   1940  CG  LEU A 429      19.255  -9.918  84.801  1.00 15.71           C  
ANISOU 1940  CG  LEU A 429     2390   2339   1241    828    566     94
ATOM   1941  CD1 LEU A 429      18.262 -10.677  85.707  1.00 18.02           C  
ANISOU 1941  CD1 LEU A 429     2547   2774   1527    924    760    280
ATOM   1942  CD2 LEU A 429      19.368  -8.439  85.198  1.00 25.15           C  
ANISOU 1942  CD2 LEU A 429     3694   3590   2270    933    443    -81
ATOM   1943  H   LEU A 429      20.307 -11.355  82.418  1.00  0.00           H  
ATOM   1944  HA  LEU A 429      21.483  -9.029  83.548  1.00  0.00           H  
ATOM   1945  HB3 LEU A 429      21.129 -10.451  85.723  1.00  0.00           H  
ATOM   1946  HB2 LEU A 429      20.512 -11.685  84.668  1.00  0.00           H  
ATOM   1947  HG  LEU A 429      18.832  -9.935  83.798  1.00  0.00           H  
ATOM   1948 HD11 LEU A 429      17.357 -10.937  85.156  1.00  0.00           H  
ATOM   1949 HD12 LEU A 429      18.681 -11.609  86.088  1.00  0.00           H  
ATOM   1950 HD13 LEU A 429      17.955 -10.090  86.573  1.00  0.00           H  
ATOM   1951 HD21 LEU A 429      18.427  -8.076  85.606  1.00  0.00           H  
ATOM   1952 HD22 LEU A 429      20.150  -8.273  85.939  1.00  0.00           H  
ATOM   1953 HD23 LEU A 429      19.597  -7.814  84.337  1.00  0.00           H  
ATOM   1954  N   ALA A 430      23.440 -11.680  83.454  1.00 14.83           N  
ANISOU 1954  N   ALA A 430     2439   2008   1188    571    437    139
ATOM   1955  CA  ALA A 430      24.831 -12.133  83.520  1.00 18.45           C  
ANISOU 1955  CA  ALA A 430     2914   2511   1584    577    414    160
ATOM   1956  C   ALA A 430      25.751 -11.427  82.506  1.00 18.36           C  
ANISOU 1956  C   ALA A 430     2955   2431   1589    470    301     28
ATOM   1957  O   ALA A 430      26.921 -11.212  82.820  1.00 15.89           O  
ANISOU 1957  O   ALA A 430     2636   2207   1193    473    244    -25
ATOM   1958  CB  ALA A 430      24.879 -13.658  83.336  1.00 23.22           C  
ANISOU 1958  CB  ALA A 430     3489   3042   2290    574    508    312
ATOM   1959  H   ALA A 430      22.780 -12.328  83.045  1.00  0.00           H  
ATOM   1960  HA  ALA A 430      25.207 -11.910  84.520  1.00  0.00           H  
ATOM   1961  HB1 ALA A 430      25.900 -14.033  83.417  1.00  0.00           H  
ATOM   1962  HB2 ALA A 430      24.287 -14.162  84.100  1.00  0.00           H  
ATOM   1963  HB3 ALA A 430      24.492 -13.963  82.364  1.00  0.00           H  
ATOM   1964  N   THR A 431      25.209 -11.049  81.334  1.00 12.83           N  
ANISOU 1964  N   THR A 431     2296   1583    996    383    273    -21
ATOM   1965  CA  THR A 431      25.922 -10.281  80.305  1.00 12.31           C  
ANISOU 1965  CA  THR A 431     2293   1444    940    292    204   -106
ATOM   1966  C   THR A 431      26.092  -8.800  80.701  1.00 15.75           C  
ANISOU 1966  C   THR A 431     2778   1906   1301    276    127   -220
ATOM   1967  O   THR A 431      27.143  -8.215  80.447  1.00 15.07           O  
ANISOU 1967  O   THR A 431     2696   1830   1200    204     82   -271
ATOM   1968  CB  THR A 431      25.195 -10.297  78.933  1.00 18.28           C  
ANISOU 1968  CB  THR A 431     3109   2048   1790    249    188   -129
ATOM   1969  OG1 THR A 431      24.749 -11.598  78.632  1.00 15.85           O  
ANISOU 1969  OG1 THR A 431     2753   1692   1577    269    235    -58
ATOM   1970  CG2 THR A 431      26.091  -9.878  77.754  1.00 15.28           C  
ANISOU 1970  CG2 THR A 431     2793   1612   1401    182    167   -156
ATOM   1971  H   THR A 431      24.240 -11.264  81.147  1.00  0.00           H  
ATOM   1972  HA  THR A 431      26.914 -10.718  80.179  1.00  0.00           H  
ATOM   1973  HB  THR A 431      24.312  -9.658  78.962  1.00  0.00           H  
ATOM   1974  HG1 THR A 431      24.094 -11.870  79.282  1.00  0.00           H  
ATOM   1975 HG21 THR A 431      25.527  -9.856  76.821  1.00  0.00           H  
ATOM   1976 HG22 THR A 431      26.536  -8.893  77.891  1.00  0.00           H  
ATOM   1977 HG23 THR A 431      26.909 -10.585  77.626  1.00  0.00           H  
ATOM   1978  N   SER A 432      25.056  -8.249  81.357  1.00 13.17           N  
ANISOU 1978  N   SER A 432     2473   1585    945    343    111   -263
ATOM   1979  CA  SER A 432      25.011  -6.900  81.919  1.00 20.97           C  
ANISOU 1979  CA  SER A 432     3473   2583   1914    336     23   -363
ATOM   1980  C   SER A 432      25.956  -6.743  83.123  1.00 17.60           C  
ANISOU 1980  C   SER A 432     3004   2290   1392    359    -18   -410
ATOM   1981  O   SER A 432      26.572  -5.686  83.268  1.00 17.34           O  
ANISOU 1981  O   SER A 432     2998   2226   1367    281   -104   -517
ATOM   1982  CB  SER A 432      23.542  -6.586  82.264  1.00 29.89           C  
ANISOU 1982  CB  SER A 432     4592   3737   3028    437     24   -378
ATOM   1983  OG  SER A 432      23.384  -5.284  82.776  1.00 31.01           O  
ANISOU 1983  OG  SER A 432     4778   3817   3187    418    -60   -470
ATOM   1984  H   SER A 432      24.222  -8.804  81.498  1.00  0.00           H  
ATOM   1985  HA  SER A 432      25.349  -6.196  81.157  1.00  0.00           H  
ATOM   1986  HB3 SER A 432      23.155  -7.293  82.999  1.00  0.00           H  
ATOM   1987  HB2 SER A 432      22.913  -6.678  81.378  1.00  0.00           H  
ATOM   1988  HG  SER A 432      23.510  -4.658  82.057  1.00  0.00           H  
ATOM   1989  N   SER A 433      26.093  -7.818  83.920  1.00 15.21           N  
ANISOU 1989  N   SER A 433     2632   2136   1012    472     40   -327
ATOM   1990  CA  SER A 433      27.069  -7.937  85.000  1.00 19.37           C  
ANISOU 1990  CA  SER A 433     3099   2819   1442    530     -8   -355
ATOM   1991  C   SER A 433      28.508  -7.995  84.466  1.00 19.21           C  
ANISOU 1991  C   SER A 433     3064   2812   1422    436    -59   -405
ATOM   1992  O   SER A 433      29.377  -7.347  85.043  1.00 20.53           O  
ANISOU 1992  O   SER A 433     3194   3059   1547    417   -172   -532
ATOM   1993  CB  SER A 433      26.765  -9.184  85.853  1.00 25.33           C  
ANISOU 1993  CB  SER A 433     3786   3698   2140    673     92   -200
ATOM   1994  OG  SER A 433      25.547  -9.033  86.551  1.00 32.83           O  
ANISOU 1994  OG  SER A 433     4736   4663   3077    765    152   -153
ATOM   1995  H   SER A 433      25.531  -8.638  83.739  1.00  0.00           H  
ATOM   1996  HA  SER A 433      26.995  -7.050  85.629  1.00  0.00           H  
ATOM   1997  HB3 SER A 433      27.552  -9.344  86.591  1.00  0.00           H  
ATOM   1998  HB2 SER A 433      26.719 -10.084  85.241  1.00  0.00           H  
ATOM   1999  HG  SER A 433      24.825  -9.189  85.932  1.00  0.00           H  
ATOM   2000  N   ARG A 434      28.727  -8.733  83.362  1.00 16.43           N  
ANISOU 2000  N   ARG A 434     2703   2375   1164    362     19   -304
ATOM   2001  CA  ARG A 434      30.029  -8.863  82.709  1.00 15.84           C  
ANISOU 2001  CA  ARG A 434     2557   2315   1147    261      4   -308
ATOM   2002  C   ARG A 434      30.528  -7.546  82.086  1.00 18.53           C  
ANISOU 2002  C   ARG A 434     2929   2544   1570     92    -67   -424
ATOM   2003  O   ARG A 434      31.706  -7.230  82.247  1.00 17.45           O  
ANISOU 2003  O   ARG A 434     2695   2477   1457     11   -132   -498
ATOM   2004  CB  ARG A 434      29.992 -10.031  81.698  1.00 15.46           C  
ANISOU 2004  CB  ARG A 434     2507   2195   1172    253    107   -176
ATOM   2005  CG  ARG A 434      31.305 -10.290  80.932  1.00 15.78           C  
ANISOU 2005  CG  ARG A 434     2468   2273   1255    182    120   -163
ATOM   2006  CD  ARG A 434      32.508 -10.630  81.831  1.00 20.08           C  
ANISOU 2006  CD  ARG A 434     2874   3029   1726    247     68   -190
ATOM   2007  NE  ARG A 434      33.761 -10.712  81.061  1.00 21.12           N  
ANISOU 2007  NE  ARG A 434     2895   3222   1909    185     92   -176
ATOM   2008  CZ  ARG A 434      35.018 -10.619  81.537  1.00 23.20           C  
ANISOU 2008  CZ  ARG A 434     2993   3676   2145    198     31   -229
ATOM   2009  NH1 ARG A 434      35.285 -10.421  82.838  1.00 27.53           N  
ANISOU 2009  NH1 ARG A 434     3488   4372   2599    284    -79   -315
ATOM   2010  NH2 ARG A 434      36.040 -10.726  80.681  1.00 23.08           N1+
ANISOU 2010  NH2 ARG A 434     2856   3727   2187    145     78   -202
ATOM   2011  H   ARG A 434      27.964  -9.247  82.944  1.00  0.00           H  
ATOM   2012  HA  ARG A 434      30.732  -9.127  83.501  1.00  0.00           H  
ATOM   2013  HB3 ARG A 434      29.208  -9.848  80.964  1.00  0.00           H  
ATOM   2014  HB2 ARG A 434      29.701 -10.944  82.219  1.00  0.00           H  
ATOM   2015  HG3 ARG A 434      31.543  -9.474  80.249  1.00  0.00           H  
ATOM   2016  HG2 ARG A 434      31.106 -11.155  80.298  1.00  0.00           H  
ATOM   2017  HD3 ARG A 434      32.363 -11.636  82.226  1.00  0.00           H  
ATOM   2018  HD2 ARG A 434      32.589  -9.966  82.689  1.00  0.00           H  
ATOM   2019  HE  ARG A 434      33.645 -10.860  80.069  1.00  0.00           H  
ATOM   2020 HH12 ARG A 434      36.238 -10.355  83.165  1.00  0.00           H  
ATOM   2021 HH11 ARG A 434      34.527 -10.340  83.500  1.00  0.00           H  
ATOM   2022 HH22 ARG A 434      36.993 -10.641  81.006  1.00  0.00           H  
ATOM   2023 HH21 ARG A 434      35.868 -10.867  79.696  1.00  0.00           H  
ATOM   2024  N   PHE A 435      29.625  -6.782  81.444  1.00 13.92           N  
ANISOU 2024  N   PHE A 435     2470   1781   1037     42    -56   -439
ATOM   2025  CA  PHE A 435      29.908  -5.438  80.933  1.00 16.05           C  
ANISOU 2025  CA  PHE A 435     2812   1902   1384   -101   -113   -530
ATOM   2026  C   PHE A 435      30.198  -4.405  82.035  1.00 17.55           C  
ANISOU 2026  C   PHE A 435     2989   2135   1546   -113   -250   -700
ATOM   2027  O   PHE A 435      31.033  -3.530  81.812  1.00 17.83           O  
ANISOU 2027  O   PHE A 435     2987   2109   1678   -271   -311   -781
ATOM   2028  CB  PHE A 435      28.758  -4.938  80.033  1.00 14.11           C  
ANISOU 2028  CB  PHE A 435     2732   1471   1160    -87    -92   -520
ATOM   2029  CG  PHE A 435      28.575  -5.560  78.655  1.00 27.63           C  
ANISOU 2029  CG  PHE A 435     4483   3098   2915   -108      3   -403
ATOM   2030  CD1 PHE A 435      29.571  -6.341  78.024  1.00 28.35           C  
ANISOU 2030  CD1 PHE A 435     4478   3267   3026   -137     74   -315
ATOM   2031  CD2 PHE A 435      27.435  -5.193  77.911  1.00 29.15           C  
ANISOU 2031  CD2 PHE A 435     4757   3175   3143    -64      7   -366
ATOM   2032  CE1 PHE A 435      29.394  -6.765  76.713  1.00 30.47           C  
ANISOU 2032  CE1 PHE A 435     4803   3467   3307   -121    146   -232
ATOM   2033  CE2 PHE A 435      27.274  -5.631  76.603  1.00 29.31           C  
ANISOU 2033  CE2 PHE A 435     4821   3140   3174    -50     66   -281
ATOM   2034  CZ  PHE A 435      28.248  -6.422  76.009  1.00 27.95           C  
ANISOU 2034  CZ  PHE A 435     4629   3008   2981    -78    138   -236
ATOM   2035  H   PHE A 435      28.678  -7.119  81.324  1.00  0.00           H  
ATOM   2036  HA  PHE A 435      30.823  -5.484  80.341  1.00  0.00           H  
ATOM   2037  HB3 PHE A 435      28.896  -3.871  79.853  1.00  0.00           H  
ATOM   2038  HB2 PHE A 435      27.810  -5.021  80.569  1.00  0.00           H  
ATOM   2039  HD1 PHE A 435      30.481  -6.613  78.535  1.00  0.00           H  
ATOM   2040  HD2 PHE A 435      26.694  -4.543  78.354  1.00  0.00           H  
ATOM   2041  HE1 PHE A 435      30.160  -7.356  76.233  1.00  0.00           H  
ATOM   2042  HE2 PHE A 435      26.396  -5.342  76.045  1.00  0.00           H  
ATOM   2043  HZ  PHE A 435      28.124  -6.755  74.989  1.00  0.00           H  
ATOM   2044  N   ARG A 436      29.530  -4.531  83.196  1.00 16.99           N  
ANISOU 2044  N   ARG A 436     2945   2164   1347     56   -299   -758
ATOM   2045  CA  ARG A 436      29.746  -3.678  84.367  1.00 20.78           C  
ANISOU 2045  CA  ARG A 436     3390   2710   1794     83   -423   -908
ATOM   2046  C   ARG A 436      31.113  -3.929  85.033  1.00 19.38           C  
ANISOU 2046  C   ARG A 436     3083   2693   1589     49   -532  -1012
ATOM   2047  O   ARG A 436      31.778  -2.962  85.402  1.00 28.42           O  
ANISOU 2047  O   ARG A 436     4192   3787   2818    -74   -659  -1166
ATOM   2048  CB  ARG A 436      28.558  -3.833  85.346  1.00 22.46           C  
ANISOU 2048  CB  ARG A 436     3591   3041   1903    283   -387   -855
ATOM   2049  CG  ARG A 436      28.667  -2.980  86.631  1.00 29.42           C  
ANISOU 2049  CG  ARG A 436     4497   3924   2757    336   -493   -988
ATOM   2050  CD  ARG A 436      27.416  -2.951  87.531  1.00 26.72           C  
ANISOU 2050  CD  ARG A 436     4173   3648   2330    534   -437   -922
ATOM   2051  NE  ARG A 436      26.948  -4.283  87.956  1.00 25.38           N  
ANISOU 2051  NE  ARG A 436     3931   3635   2075    669   -330   -769
ATOM   2052  CZ  ARG A 436      25.945  -5.013  87.431  1.00 26.89           C  
ANISOU 2052  CZ  ARG A 436     4119   3802   2295    693   -204   -628
ATOM   2053  NH1 ARG A 436      25.227  -4.604  86.373  1.00 23.57           N  
ANISOU 2053  NH1 ARG A 436     3756   3231   1970    616   -184   -628
ATOM   2054  NH2 ARG A 436      25.657  -6.192  87.993  1.00 24.26           N1+
ANISOU 2054  NH2 ARG A 436     3721   3591   1904    800   -100   -483
ATOM   2055  H   ARG A 436      28.844  -5.266  83.300  1.00  0.00           H  
ATOM   2056  HA  ARG A 436      29.745  -2.642  84.020  1.00  0.00           H  
ATOM   2057  HB3 ARG A 436      28.464  -4.882  85.627  1.00  0.00           H  
ATOM   2058  HB2 ARG A 436      27.636  -3.576  84.825  1.00  0.00           H  
ATOM   2059  HG3 ARG A 436      28.797  -1.959  86.269  1.00  0.00           H  
ATOM   2060  HG2 ARG A 436      29.558  -3.191  87.222  1.00  0.00           H  
ATOM   2061  HD3 ARG A 436      26.633  -2.286  87.171  1.00  0.00           H  
ATOM   2062  HD2 ARG A 436      27.731  -2.509  88.476  1.00  0.00           H  
ATOM   2063  HE  ARG A 436      27.459  -4.680  88.731  1.00  0.00           H  
ATOM   2064 HH12 ARG A 436      24.493  -5.179  85.985  1.00  0.00           H  
ATOM   2065 HH11 ARG A 436      25.425  -3.708  85.945  1.00  0.00           H  
ATOM   2066 HH22 ARG A 436      24.956  -6.797  87.590  1.00  0.00           H  
ATOM   2067 HH21 ARG A 436      26.177  -6.518  88.795  1.00  0.00           H  
ATOM   2068  N  AMET A 437      31.516  -5.208  85.147  0.58 23.41           N  
ANISOU 2068  N  AMET A 437     3477   3385   2031    140   -459   -888
ATOM   2069  N  BMET A 437      31.467  -5.286  84.980  0.43 23.50           N  
ANISOU 2069  N  BMET A 437     3493   3398   2040    146   -456   -885
ATOM   2070  CA AMET A 437      32.810  -5.624  85.701  0.58 25.10           C  
ANISOU 2070  CA AMET A 437     3516   3794   2226    139   -547   -953
ATOM   2071  CA BMET A 437      32.787  -5.715  85.447  0.43 25.03           C  
ANISOU 2071  CA BMET A 437     3508   3789   2215    148   -526   -927
ATOM   2072  C  AMET A 437      34.002  -5.311  84.782  0.58 24.08           C  
ANISOU 2072  C  AMET A 437     3268   3587   2296   -110   -547   -968
ATOM   2073  C  BMET A 437      33.905  -5.160  84.571  0.43 24.70           C  
ANISOU 2073  C  BMET A 437     3354   3660   2372   -107   -546   -968
ATOM   2074  O  AMET A 437      35.078  -5.015  85.300  0.58 25.62           O  
ANISOU 2074  O  AMET A 437     3307   3888   2541   -186   -677  -1109
ATOM   2075  O  BMET A 437      34.916  -4.658  85.071  0.43 25.60           O  
ANISOU 2075  O  BMET A 437     3329   3864   2535   -185   -688  -1126
ATOM   2076  CB AMET A 437      32.776  -7.120  86.075  0.58 23.78           C  
ANISOU 2076  CB AMET A 437     3280   3824   1930    330   -454   -792
ATOM   2077  CB BMET A 437      32.856  -7.249  85.476  0.43 23.82           C  
ANISOU 2077  CB BMET A 437     3293   3786   1972    300   -402   -736
ATOM   2078  CG AMET A 437      31.852  -7.472  87.256  0.58 19.69           C  
ANISOU 2078  CG AMET A 437     2822   3396   1263    562   -428   -732
ATOM   2079  CG BMET A 437      34.227  -7.848  85.806  0.43 20.11           C  
ANISOU 2079  CG BMET A 437     2636   3532   1474    339   -457   -752
ATOM   2080  SD AMET A 437      32.301  -6.755  88.863  0.58 50.16           S  
ANISOU 2080  SD AMET A 437     6637   7364   5057    661   -604   -915
ATOM   2081  SD BMET A 437      34.556  -8.072  87.570  0.43 34.69           S  
ANISOU 2081  SD BMET A 437     4425   5655   3099    607   -597   -848
ATOM   2082  CE AMET A 437      31.154  -5.351  88.937  0.58 22.36           C  
ANISOU 2082  CE AMET A 437     3271   3639   1586    619   -607   -978
ATOM   2083  CE BMET A 437      35.604  -6.660  87.915  0.43 24.86           C  
ANISOU 2083  CE BMET A 437     3052   4429   1966    434   -834  -1143
ATOM   2084  H  AMET A 437      30.905  -5.951  84.834  0.58  0.00           H  
ATOM   2085  H  BMET A 437      30.807  -6.020  84.769  0.43  0.00           H  
ATOM   2086  HA AMET A 437      32.988  -5.049  86.611  0.58  0.00           H  
ATOM   2087  HA BMET A 437      32.930  -5.345  86.462  0.43  0.00           H  
ATOM   2088  HB3AMET A 437      33.783  -7.457  86.327  0.58  0.00           H  
ATOM   2089  HB3BMET A 437      32.512  -7.643  84.520  0.43  0.00           H  
ATOM   2090  HB2AMET A 437      32.480  -7.707  85.204  0.58  0.00           H  
ATOM   2091  HB2BMET A 437      32.118  -7.629  86.182  0.43  0.00           H  
ATOM   2092  HG3AMET A 437      31.845  -8.554  87.379  0.58  0.00           H  
ATOM   2093  HG3BMET A 437      35.007  -7.224  85.370  0.43  0.00           H  
ATOM   2094  HG2AMET A 437      30.824  -7.192  87.042  0.58  0.00           H  
ATOM   2095  HG2BMET A 437      34.335  -8.805  85.295  0.43  0.00           H  
ATOM   2096  HE1AMET A 437      31.276  -4.819  89.881  0.58  0.00           H  
ATOM   2097  HE1BMET A 437      35.887  -6.665  88.968  0.43  0.00           H  
ATOM   2098  HE2AMET A 437      31.337  -4.649  88.126  0.58  0.00           H  
ATOM   2099  HE2BMET A 437      36.501  -6.713  87.298  0.43  0.00           H  
ATOM   2100  HE3AMET A 437      30.122  -5.696  88.868  0.58  0.00           H  
ATOM   2101  HE3BMET A 437      35.062  -5.741  87.690  0.43  0.00           H  
ATOM   2102  N   MET A 438      33.795  -5.338  83.453  1.00 19.34           N  
ANISOU 2102  N   MET A 438     2728   2813   1806   -228   -402   -826
ATOM   2103  CA  MET A 438      34.777  -4.857  82.479  1.00 20.21           C  
ANISOU 2103  CA  MET A 438     2737   2849   2093   -452   -356   -799
ATOM   2104  C   MET A 438      34.855  -3.322  82.412  1.00 21.81           C  
ANISOU 2104  C   MET A 438     3008   2833   2446   -656   -432   -922
ATOM   2105  O   MET A 438      35.895  -2.813  82.000  1.00 23.29           O  
ANISOU 2105  O   MET A 438     3095   2946   2808   -874   -396   -908
ATOM   2106  CB  MET A 438      34.471  -5.428  81.079  1.00 18.75           C  
ANISOU 2106  CB  MET A 438     2617   2572   1934   -462   -171   -601
ATOM   2107  CG  MET A 438      34.859  -6.906  80.927  1.00 19.26           C  
ANISOU 2107  CG  MET A 438     2610   2807   1903   -297    -92   -481
ATOM   2108  SD  MET A 438      34.817  -7.523  79.224  1.00 24.08           S  
ANISOU 2108  SD  MET A 438     3281   3306   2564   -331     87   -310
ATOM   2109  CE  MET A 438      36.235  -6.640  78.517  1.00 29.75           C  
ANISOU 2109  CE  MET A 438     3825   4047   3431   -557    127   -314
ATOM   2110  H   MET A 438      32.896  -5.623  83.089  1.00  0.00           H  
ATOM   2111  HA  MET A 438      35.768  -5.204  82.777  1.00  0.00           H  
ATOM   2112  HB3 MET A 438      35.004  -4.850  80.323  1.00  0.00           H  
ATOM   2113  HB2 MET A 438      33.412  -5.301  80.847  1.00  0.00           H  
ATOM   2114  HG3 MET A 438      34.198  -7.528  81.530  1.00  0.00           H  
ATOM   2115  HG2 MET A 438      35.865  -7.072  81.313  1.00  0.00           H  
ATOM   2116  HE1 MET A 438      36.481  -7.056  77.542  1.00  0.00           H  
ATOM   2117  HE2 MET A 438      36.012  -5.582  78.386  1.00  0.00           H  
ATOM   2118  HE3 MET A 438      37.109  -6.735  79.159  1.00  0.00           H  
ATOM   2119  N   ASN A 439      33.768  -2.622  82.787  1.00 19.35           N  
ANISOU 2119  N   ASN A 439     3101   2221   2031   -361   -127   -907
ATOM   2120  CA  ASN A 439      33.564  -1.179  82.624  1.00 18.86           C  
ANISOU 2120  CA  ASN A 439     3098   1996   2071   -400   -106   -975
ATOM   2121  C   ASN A 439      33.567  -0.805  81.126  1.00 18.75           C  
ANISOU 2121  C   ASN A 439     3074   1824   2227   -409    -61   -872
ATOM   2122  O   ASN A 439      34.423  -0.039  80.679  1.00 20.44           O  
ANISOU 2122  O   ASN A 439     3272   1974   2520   -509    -75   -889
ATOM   2123  CB  ASN A 439      34.583  -0.373  83.481  1.00 26.53           C  
ANISOU 2123  CB  ASN A 439     4046   3040   2995   -536   -183  -1098
ATOM   2124  CG  ASN A 439      34.263   1.123  83.615  1.00 30.32           C  
ANISOU 2124  CG  ASN A 439     4615   3352   3554   -560   -154  -1183
ATOM   2125  OD1 ASN A 439      33.106   1.534  83.572  1.00 31.66           O  
ANISOU 2125  OD1 ASN A 439     4860   3407   3764   -450    -83  -1172
ATOM   2126  ND2 ASN A 439      35.300   1.947  83.786  1.00 32.57           N  
ANISOU 2126  ND2 ASN A 439     4883   3628   3864   -707   -201  -1264
ATOM   2127  H   ASN A 439      32.965  -3.129  83.131  1.00  0.00           H  
ATOM   2128  HA  ASN A 439      32.556  -0.961  82.982  1.00  0.00           H  
ATOM   2129  HB3 ASN A 439      35.598  -0.492  83.099  1.00  0.00           H  
ATOM   2130  HB2 ASN A 439      34.589  -0.777  84.494  1.00  0.00           H  
ATOM   2131 HD22 ASN A 439      35.143   2.939  83.887  1.00  0.00           H  
ATOM   2132 HD21 ASN A 439      36.242   1.587  83.817  1.00  0.00           H  
ATOM   2133  N   LEU A 440      32.629  -1.408  80.375  1.00 14.53           N  
ANISOU 2133  N   LEU A 440     2540   1246   1736   -300     -7   -756
ATOM   2134  CA  LEU A 440      32.425  -1.201  78.939  1.00 13.67           C  
ANISOU 2134  CA  LEU A 440     2401   1037   1754   -285     28   -646
ATOM   2135  C   LEU A 440      32.102   0.271  78.630  1.00 18.79           C  
ANISOU 2135  C   LEU A 440     3095   1562   2484   -292     62   -665
ATOM   2136  O   LEU A 440      31.274   0.869  79.317  1.00 19.13           O  
ANISOU 2136  O   LEU A 440     3197   1563   2506   -237     94   -714
ATOM   2137  CB  LEU A 440      31.312  -2.164  78.457  1.00 15.77           C  
ANISOU 2137  CB  LEU A 440     2649   1308   2034   -165     70   -532
ATOM   2138  CG  LEU A 440      30.909  -2.088  76.961  1.00 19.42           C  
ANISOU 2138  CG  LEU A 440     3064   1724   2591   -141     91   -423
ATOM   2139  CD1 LEU A 440      32.045  -2.473  75.996  1.00 17.55           C  
ANISOU 2139  CD1 LEU A 440     2777   1518   2373   -209     61   -390
ATOM   2140  CD2 LEU A 440      29.636  -2.901  76.684  1.00 20.37           C  
ANISOU 2140  CD2 LEU A 440     3159   1870   2710    -36    122   -340
ATOM   2141  H   LEU A 440      31.978  -2.041  80.823  1.00  0.00           H  
ATOM   2142  HA  LEU A 440      33.360  -1.464  78.444  1.00  0.00           H  
ATOM   2143  HB3 LEU A 440      30.425  -1.971  79.062  1.00  0.00           H  
ATOM   2144  HB2 LEU A 440      31.602  -3.190  78.688  1.00  0.00           H  
ATOM   2145  HG  LEU A 440      30.644  -1.054  76.745  1.00  0.00           H  
ATOM   2146 HD11 LEU A 440      32.106  -1.747  75.189  1.00  0.00           H  
ATOM   2147 HD12 LEU A 440      33.018  -2.506  76.482  1.00  0.00           H  
ATOM   2148 HD13 LEU A 440      31.884  -3.445  75.531  1.00  0.00           H  
ATOM   2149 HD21 LEU A 440      29.016  -2.426  75.926  1.00  0.00           H  
ATOM   2150 HD22 LEU A 440      29.858  -3.908  76.333  1.00  0.00           H  
ATOM   2151 HD23 LEU A 440      29.022  -2.988  77.577  1.00  0.00           H  
ATOM   2152  N   GLN A 441      32.772   0.814  77.604  1.00 17.69           N  
ANISOU 2152  N   GLN A 441     2934   1360   2428   -358     63   -623
ATOM   2153  CA  GLN A 441      32.593   2.191  77.150  1.00 19.07           C  
ANISOU 2153  CA  GLN A 441     3164   1402   2681   -366    108   -624
ATOM   2154  C   GLN A 441      31.561   2.257  76.015  1.00 15.47           C  
ANISOU 2154  C   GLN A 441     2702    904   2273   -259    164   -496
ATOM   2155  O   GLN A 441      31.277   1.242  75.377  1.00 14.00           O  
ANISOU 2155  O   GLN A 441     2452    788   2078   -214    155   -408
ATOM   2156  CB  GLN A 441      33.966   2.748  76.714  1.00 25.29           C  
ANISOU 2156  CB  GLN A 441     3937   2146   3527   -506     86   -649
ATOM   2157  CG  GLN A 441      35.034   2.769  77.831  1.00 28.83           C  
ANISOU 2157  CG  GLN A 441     4380   2657   3918   -633     23   -788
ATOM   2158  CD  GLN A 441      34.609   3.584  79.058  1.00 29.51           C  
ANISOU 2158  CD  GLN A 441     4559   2683   3971   -626     33   -914
ATOM   2159  OE1 GLN A 441      34.401   4.790  78.961  1.00 29.92           O  
ANISOU 2159  OE1 GLN A 441     4679   2593   4094   -660     75   -946
ATOM   2160  NE2 GLN A 441      34.478   2.933  80.215  1.00 24.45           N  
ANISOU 2160  NE2 GLN A 441     3927   2146   3216   -576      3   -984
ATOM   2161  H   GLN A 441      33.440   0.258  77.087  1.00  0.00           H  
ATOM   2162  HA  GLN A 441      32.204   2.804  77.966  1.00  0.00           H  
ATOM   2163  HB3 GLN A 441      33.837   3.764  76.341  1.00  0.00           H  
ATOM   2164  HB2 GLN A 441      34.347   2.172  75.870  1.00  0.00           H  
ATOM   2165  HG3 GLN A 441      35.956   3.201  77.439  1.00  0.00           H  
ATOM   2166  HG2 GLN A 441      35.285   1.751  78.132  1.00  0.00           H  
ATOM   2167 HE22 GLN A 441      34.192   3.432  81.044  1.00  0.00           H  
ATOM   2168 HE21 GLN A 441      34.630   1.933  80.268  1.00  0.00           H  
ATOM   2169  N   GLY A 442      31.008   3.462  75.790  1.00 16.65           N  
ANISOU 2169  N   GLY A 442     2919    944   2463   -221    224   -493
ATOM   2170  CA  GLY A 442      29.970   3.712  74.788  1.00 24.05           C  
ANISOU 2170  CA  GLY A 442     3856   1855   3429   -122    282   -377
ATOM   2171  C   GLY A 442      30.504   3.541  73.360  1.00 21.57           C  
ANISOU 2171  C   GLY A 442     3488   1553   3155   -148    278   -280
ATOM   2172  O   GLY A 442      29.811   2.971  72.520  1.00 15.78           O  
ANISOU 2172  O   GLY A 442     2709    882   2403    -74    289   -188
ATOM   2173  H   GLY A 442      31.305   4.251  76.346  1.00  0.00           H  
ATOM   2174  HA3 GLY A 442      29.596   4.728  74.910  1.00  0.00           H  
ATOM   2175  HA2 GLY A 442      29.129   3.037  74.945  1.00  0.00           H  
ATOM   2176  N   GLU A 443      31.747   3.980  73.106  1.00 22.56           N  
ANISOU 2176  N   GLU A 443     3616   1626   3329   -260    264   -306
ATOM   2177  CA  GLU A 443      32.440   3.853  71.825  1.00 16.15           C  
ANISOU 2177  CA  GLU A 443     2756    826   2555   -290    269   -212
ATOM   2178  C   GLU A 443      32.829   2.396  71.500  1.00 17.74           C  
ANISOU 2178  C   GLU A 443     2872   1161   2708   -278    216   -177
ATOM   2179  O   GLU A 443      32.838   2.028  70.326  1.00 16.09           O  
ANISOU 2179  O   GLU A 443     2625    992   2497   -236    231    -85
ATOM   2180  CB  GLU A 443      33.680   4.771  71.791  1.00 17.67           C  
ANISOU 2180  CB  GLU A 443     2960    939   2813   -429    268   -247
ATOM   2181  CG  GLU A 443      33.425   6.255  72.158  1.00 29.83           C  
ANISOU 2181  CG  GLU A 443     4594   2319   4420   -449    337   -270
ATOM   2182  CD  GLU A 443      33.466   6.637  73.649  1.00 33.31           C  
ANISOU 2182  CD  GLU A 443     5103   2707   4845   -481    325   -412
ATOM   2183  OE1 GLU A 443      33.788   5.773  74.496  1.00 27.16           O  
ANISOU 2183  OE1 GLU A 443     4292   2028   3998   -500    258   -494
ATOM   2184  OE2 GLU A 443      33.160   7.818  73.923  1.00 38.73           O1-
ANISOU 2184  OE2 GLU A 443     5882   3250   5583   -484    392   -444
ATOM   2185  H   GLU A 443      32.271   4.444  73.838  1.00  0.00           H  
ATOM   2186  HA  GLU A 443      31.758   4.202  71.048  1.00  0.00           H  
ATOM   2187  HB3 GLU A 443      34.047   4.766  70.766  1.00  0.00           H  
ATOM   2188  HB2 GLU A 443      34.491   4.349  72.388  1.00  0.00           H  
ATOM   2189  HG3 GLU A 443      32.467   6.568  71.741  1.00  0.00           H  
ATOM   2190  HG2 GLU A 443      34.180   6.864  71.661  1.00  0.00           H  
ATOM   2191  N   GLU A 444      33.107   1.591  72.541  1.00 15.93           N  
ANISOU 2191  N   GLU A 444     2620    999   2434   -312    163   -253
ATOM   2192  CA  GLU A 444      33.337   0.150  72.437  1.00 16.39           C  
ANISOU 2192  CA  GLU A 444     2611   1167   2450   -293    128   -222
ATOM   2193  C   GLU A 444      32.043  -0.641  72.176  1.00 18.59           C  
ANISOU 2193  C   GLU A 444     2877   1494   2692   -174    142   -170
ATOM   2194  O   GLU A 444      32.084  -1.612  71.423  1.00 15.41           O  
ANISOU 2194  O   GLU A 444     2430   1147   2278   -142    138   -108
ATOM   2195  CB  GLU A 444      34.034  -0.360  73.710  1.00 15.93           C  
ANISOU 2195  CB  GLU A 444     2542   1168   2343   -356     82   -313
ATOM   2196  CG  GLU A 444      35.486   0.136  73.887  1.00 15.78           C  
ANISOU 2196  CG  GLU A 444     2508   1141   2348   -502     55   -374
ATOM   2197  CD  GLU A 444      36.159  -0.333  75.189  1.00 15.38           C  
ANISOU 2197  CD  GLU A 444     2445   1181   2217   -574      1   -483
ATOM   2198  OE1 GLU A 444      35.440  -0.701  76.146  1.00 18.13           O  
ANISOU 2198  OE1 GLU A 444     2844   1537   2507   -520     -3   -546
ATOM   2199  OE2 GLU A 444      37.408  -0.310  75.216  1.00 21.01           O1-
ANISOU 2199  OE2 GLU A 444     3087   1982   2913   -686    -39   -500
ATOM   2200  H   GLU A 444      33.081   1.971  73.477  1.00  0.00           H  
ATOM   2201  HA  GLU A 444      34.000  -0.025  71.591  1.00  0.00           H  
ATOM   2202  HB3 GLU A 444      34.027  -1.451  73.724  1.00  0.00           H  
ATOM   2203  HB2 GLU A 444      33.446  -0.037  74.569  1.00  0.00           H  
ATOM   2204  HG3 GLU A 444      35.513   1.226  73.870  1.00  0.00           H  
ATOM   2205  HG2 GLU A 444      36.085  -0.196  73.037  1.00  0.00           H  
ATOM   2206  N   PHE A 445      30.925  -0.202  72.781  1.00 13.33           N  
ANISOU 2206  N   PHE A 445     2251    808   2008   -117    161   -199
ATOM   2207  CA  PHE A 445      29.589  -0.768  72.593  1.00 12.13           C  
ANISOU 2207  CA  PHE A 445     2079    707   1822    -22    177   -152
ATOM   2208  C   PHE A 445      29.067  -0.681  71.149  1.00 12.06           C  
ANISOU 2208  C   PHE A 445     2052    703   1827     24    208    -63
ATOM   2209  O   PHE A 445      28.583  -1.688  70.631  1.00 11.93           O  
ANISOU 2209  O   PHE A 445     1992    757   1785     59    198    -25
ATOM   2210  CB  PHE A 445      28.604  -0.193  73.642  1.00 12.49           C  
ANISOU 2210  CB  PHE A 445     2177    719   1850     32    211   -187
ATOM   2211  CG  PHE A 445      27.128  -0.325  73.300  1.00 12.11           C  
ANISOU 2211  CG  PHE A 445     2114    708   1779    126    247   -122
ATOM   2212  CD1 PHE A 445      26.503  -1.590  73.309  1.00 17.84           C  
ANISOU 2212  CD1 PHE A 445     2791   1519   2469    154    226   -105
ATOM   2213  CD2 PHE A 445      26.421   0.787  72.796  1.00 16.79           C  
ANISOU 2213  CD2 PHE A 445     2745   1247   2389    188    309    -73
ATOM   2214  CE1 PHE A 445      25.197  -1.717  72.854  1.00 15.19           C  
ANISOU 2214  CE1 PHE A 445     2439   1219   2116    230    260    -48
ATOM   2215  CE2 PHE A 445      25.112   0.639  72.364  1.00 18.69           C  
ANISOU 2215  CE2 PHE A 445     2966   1534   2602    281    347     -7
ATOM   2216  CZ  PHE A 445      24.502  -0.607  72.396  1.00 20.57           C  
ANISOU 2216  CZ  PHE A 445     3149   1861   2804    298    319      2
ATOM   2217  H   PHE A 445      30.983   0.591  73.407  1.00  0.00           H  
ATOM   2218  HA  PHE A 445      29.674  -1.835  72.809  1.00  0.00           H  
ATOM   2219  HB3 PHE A 445      28.819   0.859  73.828  1.00  0.00           H  
ATOM   2220  HB2 PHE A 445      28.773  -0.689  74.595  1.00  0.00           H  
ATOM   2221  HD1 PHE A 445      27.043  -2.462  73.648  1.00  0.00           H  
ATOM   2222  HD2 PHE A 445      26.895   1.757  72.740  1.00  0.00           H  
ATOM   2223  HE1 PHE A 445      24.715  -2.680  72.855  1.00  0.00           H  
ATOM   2224  HE2 PHE A 445      24.569   1.496  72.000  1.00  0.00           H  
ATOM   2225  HZ  PHE A 445      23.484  -0.714  72.054  1.00  0.00           H  
ATOM   2226  N   VAL A 446      29.176   0.507  70.529  1.00 11.95           N  
ANISOU 2226  N   VAL A 446     2079    608   1852     26    254    -31
ATOM   2227  CA  VAL A 446      28.712   0.742  69.158  1.00 12.97           C  
ANISOU 2227  CA  VAL A 446     2198    746   1984     86    300     64
ATOM   2228  C   VAL A 446      29.572   0.028  68.094  1.00 12.20           C  
ANISOU 2228  C   VAL A 446     2050    702   1882     51    275     99
ATOM   2229  O   VAL A 446      29.043  -0.305  67.033  1.00 10.90           O  
ANISOU 2229  O   VAL A 446     1858    593   1690    110    293    161
ATOM   2230  CB  VAL A 446      28.614   2.253  68.811  1.00 16.09           C  
ANISOU 2230  CB  VAL A 446     2651   1035   2427    104    375    107
ATOM   2231  CG1 VAL A 446      27.671   2.985  69.775  1.00 19.60           C  
ANISOU 2231  CG1 VAL A 446     3153   1422   2870    160    419     78
ATOM   2232  CG2 VAL A 446      29.957   3.000  68.706  1.00 14.32           C  
ANISOU 2232  CG2 VAL A 446     2449    730   2260     -2    369     79
ATOM   2233  H   VAL A 446      29.567   1.301  71.019  1.00  0.00           H  
ATOM   2234  HA  VAL A 446      27.705   0.325  69.080  1.00  0.00           H  
ATOM   2235  HB  VAL A 446      28.131   2.312  67.835  1.00  0.00           H  
ATOM   2236 HG11 VAL A 446      27.366   3.949  69.367  1.00  0.00           H  
ATOM   2237 HG12 VAL A 446      26.775   2.397  69.967  1.00  0.00           H  
ATOM   2238 HG13 VAL A 446      28.134   3.172  70.738  1.00  0.00           H  
ATOM   2239 HG21 VAL A 446      29.800   4.049  68.453  1.00  0.00           H  
ATOM   2240 HG22 VAL A 446      30.484   2.967  69.655  1.00  0.00           H  
ATOM   2241 HG23 VAL A 446      30.614   2.585  67.943  1.00  0.00           H  
ATOM   2242  N   CYS A 447      30.849  -0.247  68.420  1.00 13.82           N  
ANISOU 2242  N   CYS A 447     2245    896   2109    -39    240     61
ATOM   2243  CA  CYS A 447      31.748  -1.094  67.636  1.00 13.88           C  
ANISOU 2243  CA  CYS A 447     2208    958   2109    -65    226     95
ATOM   2244  C   CYS A 447      31.322  -2.571  67.705  1.00 13.98           C  
ANISOU 2244  C   CYS A 447     2183   1057   2073    -29    194     77
ATOM   2245  O   CYS A 447      31.220  -3.200  66.655  1.00 10.28           O  
ANISOU 2245  O   CYS A 447     1693    629   1582      6    210    120
ATOM   2246  CB  CYS A 447      33.217  -0.949  68.075  1.00 13.97           C  
ANISOU 2246  CB  CYS A 447     2209    947   2154   -171    203     64
ATOM   2247  SG  CYS A 447      33.886   0.652  67.549  1.00 16.14           S  
ANISOU 2247  SG  CYS A 447     2513   1119   2501   -244    250    101
ATOM   2248  H   CYS A 447      31.206   0.071  69.311  1.00  0.00           H  
ATOM   2249  HA  CYS A 447      31.677  -0.787  66.590  1.00  0.00           H  
ATOM   2250  HB3 CYS A 447      33.832  -1.733  67.633  1.00  0.00           H  
ATOM   2251  HB2 CYS A 447      33.313  -1.041  69.156  1.00  0.00           H  
ATOM   2252  HG  CYS A 447      33.233   1.381  68.462  1.00  0.00           H  
ATOM   2253  N   LEU A 448      31.050  -3.086  68.919  1.00 15.23           N  
ANISOU 2253  N   LEU A 448     2339   1235   2214    -35    157     14
ATOM   2254  CA  LEU A 448      30.599  -4.463  69.161  1.00 10.04           C  
ANISOU 2254  CA  LEU A 448     1649    643   1521     -7    135     -3
ATOM   2255  C   LEU A 448      29.234  -4.787  68.536  1.00 11.08           C  
ANISOU 2255  C   LEU A 448     1778    799   1632     58    158     29
ATOM   2256  O   LEU A 448      29.068  -5.884  68.004  1.00  9.41           O  
ANISOU 2256  O   LEU A 448     1548    624   1403     72    158     32
ATOM   2257  CB  LEU A 448      30.551  -4.743  70.679  1.00  9.45           C  
ANISOU 2257  CB  LEU A 448     1578    579   1434    -16    110    -58
ATOM   2258  CG  LEU A 448      31.922  -5.020  71.324  1.00 14.76           C  
ANISOU 2258  CG  LEU A 448     2255   1244   2110    -77     92    -95
ATOM   2259  CD1 LEU A 448      31.810  -5.015  72.862  1.00 10.95           C  
ANISOU 2259  CD1 LEU A 448     1791    776   1594    -67     84   -143
ATOM   2260  CD2 LEU A 448      32.567  -6.313  70.779  1.00 15.63           C  
ANISOU 2260  CD2 LEU A 448     2337   1383   2220    -92     93    -68
ATOM   2261  H   LEU A 448      31.158  -2.506  69.741  1.00  0.00           H  
ATOM   2262  HA  LEU A 448      31.322  -5.125  68.685  1.00  0.00           H  
ATOM   2263  HB3 LEU A 448      29.912  -5.604  70.886  1.00  0.00           H  
ATOM   2264  HB2 LEU A 448      30.067  -3.900  71.175  1.00  0.00           H  
ATOM   2265  HG  LEU A 448      32.580  -4.194  71.053  1.00  0.00           H  
ATOM   2266 HD11 LEU A 448      31.873  -6.017  73.288  1.00  0.00           H  
ATOM   2267 HD12 LEU A 448      32.608  -4.416  73.301  1.00  0.00           H  
ATOM   2268 HD13 LEU A 448      30.868  -4.590  73.208  1.00  0.00           H  
ATOM   2269 HD21 LEU A 448      32.735  -7.061  71.550  1.00  0.00           H  
ATOM   2270 HD22 LEU A 448      31.944  -6.794  70.027  1.00  0.00           H  
ATOM   2271 HD23 LEU A 448      33.531  -6.102  70.315  1.00  0.00           H  
ATOM   2272  N   LYS A 449      28.297  -3.827  68.591  1.00  9.11           N  
ANISOU 2272  N   LYS A 449     1553    521   1385    103    187     51
ATOM   2273  CA  LYS A 449      26.974  -3.938  67.982  1.00 11.03           C  
ANISOU 2273  CA  LYS A 449     1794    792   1607    180    220     97
ATOM   2274  C   LYS A 449      27.045  -3.924  66.441  1.00  9.42           C  
ANISOU 2274  C   LYS A 449     1582    606   1391    221    250    168
ATOM   2275  O   LYS A 449      26.294  -4.660  65.805  1.00 14.23           O  
ANISOU 2275  O   LYS A 449     2155   1292   1960    263    244    186
ATOM   2276  CB  LYS A 449      26.064  -2.838  68.568  1.00 18.40           C  
ANISOU 2276  CB  LYS A 449     2754   1694   2542    240    261    124
ATOM   2277  CG  LYS A 449      24.580  -2.979  68.185  1.00 21.05           C  
ANISOU 2277  CG  LYS A 449     3066   2082   2848    338    293    179
ATOM   2278  CD  LYS A 449      23.643  -2.031  68.950  1.00 18.15           C  
ANISOU 2278  CD  LYS A 449     2724   1693   2478    403    340    202
ATOM   2279  CE  LYS A 449      23.890  -0.545  68.649  1.00 16.19           C  
ANISOU 2279  CE  LYS A 449     2517   1380   2253    422    389    243
ATOM   2280  NZ  LYS A 449      22.838   0.304  69.229  1.00 14.52           N1+
ANISOU 2280  NZ  LYS A 449     2340   1140   2038    502    454    273
ATOM   2281  H   LYS A 449      28.498  -2.962  69.076  1.00  0.00           H  
ATOM   2282  HA  LYS A 449      26.557  -4.903  68.279  1.00  0.00           H  
ATOM   2283  HB3 LYS A 449      26.441  -1.855  68.283  1.00  0.00           H  
ATOM   2284  HB2 LYS A 449      26.131  -2.884  69.657  1.00  0.00           H  
ATOM   2285  HG3 LYS A 449      24.258  -4.005  68.369  1.00  0.00           H  
ATOM   2286  HG2 LYS A 449      24.456  -2.814  67.117  1.00  0.00           H  
ATOM   2287  HD3 LYS A 449      23.755  -2.211  70.020  1.00  0.00           H  
ATOM   2288  HD2 LYS A 449      22.611  -2.291  68.718  1.00  0.00           H  
ATOM   2289  HE3 LYS A 449      23.908  -0.372  67.574  1.00  0.00           H  
ATOM   2290  HE2 LYS A 449      24.855  -0.226  69.044  1.00  0.00           H  
ATOM   2291  HZ1 LYS A 449      23.069   1.274  69.045  1.00  0.00           H  
ATOM   2292  HZ2 LYS A 449      21.944   0.083  68.815  1.00  0.00           H  
ATOM   2293  HZ3 LYS A 449      22.799   0.168  70.229  1.00  0.00           H  
ATOM   2294  N   SER A 450      27.987  -3.152  65.870  1.00  9.92           N  
ANISOU 2294  N   SER A 450     1657    637   1475    201    271    206
ATOM   2295  CA  SER A 450      28.270  -3.137  64.431  1.00 13.43           C  
ANISOU 2295  CA  SER A 450     2088   1119   1897    251    305    295
ATOM   2296  C   SER A 450      28.979  -4.412  63.937  1.00  9.63           C  
ANISOU 2296  C   SER A 450     1567    714   1379    209    262    244
ATOM   2297  O   SER A 450      28.745  -4.808  62.795  1.00 11.12           O  
ANISOU 2297  O   SER A 450     1701   1030   1494    244    247    258
ATOM   2298  CB  SER A 450      29.085  -1.885  64.071  1.00 14.81           C  
ANISOU 2298  CB  SER A 450     2273   1245   2109    226    343    346
ATOM   2299  OG  SER A 450      28.267  -0.746  64.210  1.00 19.14           O  
ANISOU 2299  OG  SER A 450     2839   1765   2668    287    392    400
ATOM   2300  H   SER A 450      28.583  -2.577  66.449  1.00  0.00           H  
ATOM   2301  HA  SER A 450      27.320  -3.084  63.896  1.00  0.00           H  
ATOM   2302  HB3 SER A 450      29.425  -1.925  63.036  1.00  0.00           H  
ATOM   2303  HB2 SER A 450      29.970  -1.784  64.699  1.00  0.00           H  
ATOM   2304  HG  SER A 450      28.251  -0.500  65.141  1.00  0.00           H  
ATOM   2305  N   ILE A 451      29.787  -5.054  64.803  1.00  8.68           N  
ANISOU 2305  N   ILE A 451     1463    539   1295    134    240    177
ATOM   2306  CA  ILE A 451      30.390  -6.365  64.544  1.00  8.25           C  
ANISOU 2306  CA  ILE A 451     1372    551   1210    104    210    127
ATOM   2307  C   ILE A 451      29.330  -7.476  64.461  1.00  8.01           C  
ANISOU 2307  C   ILE A 451     1315    590   1137    116    181     68
ATOM   2308  O   ILE A 451      29.421  -8.288  63.548  1.00  9.44           O  
ANISOU 2308  O   ILE A 451     1467    852   1268    120    171     39
ATOM   2309  CB  ILE A 451      31.496  -6.754  65.577  1.00  9.44           C  
ANISOU 2309  CB  ILE A 451     1535    648   1403     42    197     87
ATOM   2310  CG1 ILE A 451      32.753  -5.882  65.381  1.00 12.92           C  
ANISOU 2310  CG1 ILE A 451     1969   1063   1877      3    219    137
ATOM   2311  CG2 ILE A 451      31.911  -8.247  65.586  1.00  9.00           C  
ANISOU 2311  CG2 ILE A 451     1453    643   1322     40    183     40
ATOM   2312  CD1 ILE A 451      33.598  -5.722  66.652  1.00 13.44           C  
ANISOU 2312  CD1 ILE A 451     2028   1106   1974    -66    196    101
ATOM   2313  H   ILE A 451      29.959  -4.656  65.716  1.00  0.00           H  
ATOM   2314  HA  ILE A 451      30.862  -6.301  63.563  1.00  0.00           H  
ATOM   2315  HB  ILE A 451      31.104  -6.530  66.568  1.00  0.00           H  
ATOM   2316 HG13 ILE A 451      32.457  -4.891  65.046  1.00  0.00           H  
ATOM   2317 HG12 ILE A 451      33.371  -6.279  64.577  1.00  0.00           H  
ATOM   2318 HG21 ILE A 451      32.731  -8.432  66.280  1.00  0.00           H  
ATOM   2319 HG22 ILE A 451      31.098  -8.903  65.897  1.00  0.00           H  
ATOM   2320 HG23 ILE A 451      32.244  -8.570  64.599  1.00  0.00           H  
ATOM   2321 HD11 ILE A 451      34.661  -5.672  66.410  1.00  0.00           H  
ATOM   2322 HD12 ILE A 451      33.331  -4.803  67.171  1.00  0.00           H  
ATOM   2323 HD13 ILE A 451      33.456  -6.540  67.356  1.00  0.00           H  
ATOM   2324  N   ILE A 452      28.334  -7.467  65.365  1.00  7.77           N  
ANISOU 2324  N   ILE A 452     1297    529   1128    117    172     44
ATOM   2325  CA  ILE A 452      27.209  -8.412  65.374  1.00  7.79           C  
ANISOU 2325  CA  ILE A 452     1261    597   1102    112    151     -4
ATOM   2326  C   ILE A 452      26.383  -8.385  64.071  1.00  8.44           C  
ANISOU 2326  C   ILE A 452     1288    809   1112    145    138     15
ATOM   2327  O   ILE A 452      26.042  -9.451  63.564  1.00  8.72           O  
ANISOU 2327  O   ILE A 452     1287    920   1104    111    115    -51
ATOM   2328  CB  ILE A 452      26.274  -8.174  66.599  1.00  9.51           C  
ANISOU 2328  CB  ILE A 452     1485    781   1346    125    155     -2
ATOM   2329  CG1 ILE A 452      26.966  -8.599  67.912  1.00  8.06           C  
ANISOU 2329  CG1 ILE A 452     1345    510   1208     92    160    -34
ATOM   2330  CG2 ILE A 452      24.879  -8.834  66.520  1.00 11.70           C  
ANISOU 2330  CG2 ILE A 452     1700   1145   1600    109    138    -35
ATOM   2331  CD1 ILE A 452      26.388  -7.908  69.156  1.00  8.52           C  
ANISOU 2331  CD1 ILE A 452     1404    564   1270    111    158    -23
ATOM   2332  H   ILE A 452      28.331  -6.766  66.093  1.00  0.00           H  
ATOM   2333  HA  ILE A 452      27.635  -9.414  65.463  1.00  0.00           H  
ATOM   2334  HB  ILE A 452      26.108  -7.099  66.663  1.00  0.00           H  
ATOM   2335 HG13 ILE A 452      28.030  -8.370  67.868  1.00  0.00           H  
ATOM   2336 HG12 ILE A 452      26.910  -9.682  68.029  1.00  0.00           H  
ATOM   2337 HG21 ILE A 452      24.297  -8.620  67.413  1.00  0.00           H  
ATOM   2338 HG22 ILE A 452      24.282  -8.464  65.689  1.00  0.00           H  
ATOM   2339 HG23 ILE A 452      24.959  -9.916  66.419  1.00  0.00           H  
ATOM   2340 HD11 ILE A 452      26.257  -8.617  69.973  1.00  0.00           H  
ATOM   2341 HD12 ILE A 452      27.060  -7.123  69.496  1.00  0.00           H  
ATOM   2342 HD13 ILE A 452      25.420  -7.444  68.969  1.00  0.00           H  
ATOM   2343  N   LEU A 453      26.120  -7.180  63.535  1.00  8.40           N  
ANISOU 2343  N   LEU A 453     1276    829   1086    214    159    104
ATOM   2344  CA  LEU A 453      25.429  -6.965  62.262  1.00  9.25           C  
ANISOU 2344  CA  LEU A 453     1315   1094   1104    269    148    149
ATOM   2345  C   LEU A 453      26.152  -7.625  61.072  1.00  9.52           C  
ANISOU 2345  C   LEU A 453     1330   1218   1071    250    132    111
ATOM   2346  O   LEU A 453      25.511  -8.318  60.286  1.00 10.15           O  
ANISOU 2346  O   LEU A 453     1349   1444   1063    239     95     56
ATOM   2347  CB  LEU A 453      25.225  -5.443  62.064  1.00  9.86           C  
ANISOU 2347  CB  LEU A 453     1405   1157   1183    368    199    282
ATOM   2348  CG  LEU A 453      24.622  -4.989  60.713  1.00 10.96           C  
ANISOU 2348  CG  LEU A 453     1465   1486   1214    457    197    365
ATOM   2349  CD1 LEU A 453      23.197  -5.546  60.506  1.00 11.40           C  
ANISOU 2349  CD1 LEU A 453     1427   1701   1204    456    145    324
ATOM   2350  CD2 LEU A 453      24.689  -3.454  60.580  1.00 11.74           C  
ANISOU 2350  CD2 LEU A 453     1593   1534   1334    573    275    523
ATOM   2351  H   LEU A 453      26.437  -6.349  64.016  1.00  0.00           H  
ATOM   2352  HA  LEU A 453      24.447  -7.433  62.345  1.00  0.00           H  
ATOM   2353  HB3 LEU A 453      26.189  -4.948  62.185  1.00  0.00           H  
ATOM   2354  HB2 LEU A 453      24.598  -5.070  62.874  1.00  0.00           H  
ATOM   2355  HG  LEU A 453      25.238  -5.377  59.901  1.00  0.00           H  
ATOM   2356 HD11 LEU A 453      22.491  -4.783  60.181  1.00  0.00           H  
ATOM   2357 HD12 LEU A 453      23.193  -6.328  59.746  1.00  0.00           H  
ATOM   2358 HD13 LEU A 453      22.793  -5.987  61.418  1.00  0.00           H  
ATOM   2359 HD21 LEU A 453      23.749  -3.012  60.256  1.00  0.00           H  
ATOM   2360 HD22 LEU A 453      24.955  -2.979  61.523  1.00  0.00           H  
ATOM   2361 HD23 LEU A 453      25.445  -3.160  59.851  1.00  0.00           H  
ATOM   2362  N   LEU A 454      27.470  -7.393  60.980  1.00 12.23           N  
ANISOU 2362  N   LEU A 454     1719   1480   1448    243    162    134
ATOM   2363  CA  LEU A 454      28.323  -7.826  59.875  1.00 13.17           C  
ANISOU 2363  CA  LEU A 454     1823   1682   1498    251    166    122
ATOM   2364  C   LEU A 454      28.756  -9.299  59.968  1.00 12.02           C  
ANISOU 2364  C   LEU A 454     1694   1522   1352    186    148     -8
ATOM   2365  O   LEU A 454      28.857  -9.952  58.933  1.00 11.99           O  
ANISOU 2365  O   LEU A 454     1671   1622   1261    191    140    -67
ATOM   2366  CB  LEU A 454      29.558  -6.905  59.849  1.00 15.55           C  
ANISOU 2366  CB  LEU A 454     2153   1912   1842    273    217    220
ATOM   2367  CG  LEU A 454      29.260  -5.457  59.409  1.00 17.36           C  
ANISOU 2367  CG  LEU A 454     2375   2154   2068    350    260    360
ATOM   2368  CD1 LEU A 454      30.428  -4.541  59.786  1.00 20.30           C  
ANISOU 2368  CD1 LEU A 454     2785   2402   2524    334    319    446
ATOM   2369  CD2 LEU A 454      28.926  -5.352  57.907  1.00 22.15           C  
ANISOU 2369  CD2 LEU A 454     2918   2958   2540    432    258    412
ATOM   2370  H   LEU A 454      27.917  -6.820  61.682  1.00  0.00           H  
ATOM   2371  HA  LEU A 454      27.771  -7.709  58.940  1.00  0.00           H  
ATOM   2372  HB3 LEU A 454      30.336  -7.314  59.204  1.00  0.00           H  
ATOM   2373  HB2 LEU A 454      29.991  -6.894  60.851  1.00  0.00           H  
ATOM   2374  HG  LEU A 454      28.395  -5.096  59.966  1.00  0.00           H  
ATOM   2375 HD11 LEU A 454      30.212  -3.505  59.524  1.00  0.00           H  
ATOM   2376 HD12 LEU A 454      30.625  -4.570  60.857  1.00  0.00           H  
ATOM   2377 HD13 LEU A 454      31.341  -4.849  59.275  1.00  0.00           H  
ATOM   2378 HD21 LEU A 454      29.593  -4.665  57.385  1.00  0.00           H  
ATOM   2379 HD22 LEU A 454      29.001  -6.315  57.401  1.00  0.00           H  
ATOM   2380 HD23 LEU A 454      27.909  -4.989  57.761  1.00  0.00           H  
ATOM   2381  N   ASN A 455      29.028  -9.793  61.185  1.00 10.03           N  
ANISOU 2381  N   ASN A 455     1480   1143   1189    136    149    -51
ATOM   2382  CA  ASN A 455      29.608 -11.114  61.433  1.00 12.95           C  
ANISOU 2382  CA  ASN A 455     1878   1465   1578     95    159   -144
ATOM   2383  C   ASN A 455      28.564 -12.246  61.443  1.00 11.47           C  
ANISOU 2383  C   ASN A 455     1685   1288   1387     39    140   -253
ATOM   2384  O   ASN A 455      28.921 -13.370  61.097  1.00 14.83           O  
ANISOU 2384  O   ASN A 455     2136   1703   1798     13    158   -345
ATOM   2385  CB  ASN A 455      30.374 -11.074  62.778  1.00 12.03           C  
ANISOU 2385  CB  ASN A 455     1795   1224   1550     81    180   -116
ATOM   2386  CG  ASN A 455      31.301 -12.268  63.027  1.00  9.27           C  
ANISOU 2386  CG  ASN A 455     1475    823   1224     71    210   -177
ATOM   2387  OD1 ASN A 455      32.125 -12.612  62.183  1.00 14.59           O  
ANISOU 2387  OD1 ASN A 455     2154   1527   1862    100    239   -187
ATOM   2388  ND2 ASN A 455      31.181 -12.895  64.199  1.00 14.61           N  
ANISOU 2388  ND2 ASN A 455     2172   1421   1960     43    216   -207
ATOM   2389  H   ASN A 455      28.932  -9.194  61.997  1.00  0.00           H  
ATOM   2390  HA  ASN A 455      30.314 -11.356  60.635  1.00  0.00           H  
ATOM   2391  HB3 ASN A 455      29.677 -10.957  63.611  1.00  0.00           H  
ATOM   2392  HB2 ASN A 455      31.022 -10.198  62.795  1.00  0.00           H  
ATOM   2393 HD22 ASN A 455      31.780 -13.677  64.420  1.00  0.00           H  
ATOM   2394 HD21 ASN A 455      30.504 -12.582  64.880  1.00  0.00           H  
ATOM   2395  N   SER A 456      27.320 -11.971  61.870  1.00 15.91           N  
ANISOU 2395  N   SER A 456     2216   1864   1967     18    114   -245
ATOM   2396  CA  SER A 456      26.346 -13.031  62.148  1.00 13.17           C  
ANISOU 2396  CA  SER A 456     1860   1496   1650    -57    107   -337
ATOM   2397  C   SER A 456      25.781 -13.751  60.915  1.00 14.09           C  
ANISOU 2397  C   SER A 456     1945   1720   1688   -110     84   -452
ATOM   2398  O   SER A 456      25.484 -14.942  61.015  1.00 16.90           O  
ANISOU 2398  O   SER A 456     2328   2012   2082   -188    103   -558
ATOM   2399  CB  SER A 456      25.242 -12.522  63.087  1.00 16.75           C  
ANISOU 2399  CB  SER A 456     2268   1965   2132    -61     89   -290
ATOM   2400  OG  SER A 456      25.780 -12.375  64.386  1.00 20.04           O  
ANISOU 2400  OG  SER A 456     2730   2259   2626    -38    116   -233
ATOM   2401  H   SER A 456      27.068 -11.035  62.160  1.00  0.00           H  
ATOM   2402  HA  SER A 456      26.881 -13.811  62.682  1.00  0.00           H  
ATOM   2403  HB3 SER A 456      24.420 -13.237  63.153  1.00  0.00           H  
ATOM   2404  HB2 SER A 456      24.816 -11.584  62.735  1.00  0.00           H  
ATOM   2405  HG  SER A 456      25.048 -12.344  65.015  1.00  0.00           H  
ATOM   2406  N   GLY A 457      25.667 -13.044  59.781  1.00 12.02           N  
ANISOU 2406  N   GLY A 457     1632   1621   1314    -69     51   -431
ATOM   2407  CA  GLY A 457      25.146 -13.608  58.537  1.00 16.25           C  
ANISOU 2407  CA  GLY A 457     2129   2301   1746   -120     17   -552
ATOM   2408  C   GLY A 457      26.261 -14.011  57.557  1.00 18.32           C  
ANISOU 2408  C   GLY A 457     2434   2601   1926    -81     40   -600
ATOM   2409  O   GLY A 457      25.944 -14.660  56.560  1.00 19.28           O  
ANISOU 2409  O   GLY A 457     2535   2848   1941   -121     14   -721
ATOM   2410  H   GLY A 457      25.939 -12.071  59.773  1.00  0.00           H  
ATOM   2411  HA3 GLY A 457      24.517 -12.858  58.059  1.00  0.00           H  
ATOM   2412  HA2 GLY A 457      24.497 -14.466  58.722  1.00  0.00           H  
ATOM   2413  N   VAL A 458      27.537 -13.634  57.796  1.00 22.42           N  
ANISOU 2413  N   VAL A 458     3008   3022   2487     -7     89   -511
ATOM   2414  CA  VAL A 458      28.632 -13.795  56.823  1.00 23.07           C  
ANISOU 2414  CA  VAL A 458     3114   3168   2481     55    119   -518
ATOM   2415  C   VAL A 458      29.006 -15.258  56.502  1.00 23.43           C  
ANISOU 2415  C   VAL A 458     3231   3152   2521     11    157   -681
ATOM   2416  O   VAL A 458      29.429 -15.538  55.381  1.00 21.48           O  
ANISOU 2416  O   VAL A 458     2998   3003   2162     47    173   -742
ATOM   2417  CB  VAL A 458      29.915 -13.000  57.221  1.00 18.86           C  
ANISOU 2417  CB  VAL A 458     2604   2557   2006    134    166   -371
ATOM   2418  CG1 VAL A 458      30.804 -13.671  58.286  1.00 18.09           C  
ANISOU 2418  CG1 VAL A 458     2569   2279   2024    115    213   -387
ATOM   2419  CG2 VAL A 458      30.781 -12.642  55.998  1.00 21.62           C  
ANISOU 2419  CG2 VAL A 458     2941   3029   2244    214    194   -328
ATOM   2420  H   VAL A 458      27.759 -13.122  58.638  1.00  0.00           H  
ATOM   2421  HA  VAL A 458      28.263 -13.365  55.897  1.00  0.00           H  
ATOM   2422  HB  VAL A 458      29.575 -12.060  57.652  1.00  0.00           H  
ATOM   2423 HG11 VAL A 458      31.531 -12.966  58.690  1.00  0.00           H  
ATOM   2424 HG12 VAL A 458      30.211 -14.044  59.115  1.00  0.00           H  
ATOM   2425 HG13 VAL A 458      31.364 -14.515  57.881  1.00  0.00           H  
ATOM   2426 HG21 VAL A 458      31.642 -12.042  56.291  1.00  0.00           H  
ATOM   2427 HG22 VAL A 458      31.165 -13.528  55.493  1.00  0.00           H  
ATOM   2428 HG23 VAL A 458      30.219 -12.062  55.267  1.00  0.00           H  
ATOM   2429  N   TYR A 459      28.814 -16.162  57.475  1.00 16.30           N  
ANISOU 2429  N   TYR A 459     2378   2082   1734    -61    184   -749
ATOM   2430  CA  TYR A 459      29.130 -17.587  57.363  1.00 23.49           C  
ANISOU 2430  CA  TYR A 459     3375   2889   2660    -95    245   -897
ATOM   2431  C   TYR A 459      28.019 -18.413  56.684  1.00 26.56           C  
ANISOU 2431  C   TYR A 459     3743   3345   3002   -196    192  -1028
ATOM   2432  O   TYR A 459      28.248 -19.593  56.423  1.00 27.86           O  
ANISOU 2432  O   TYR A 459     3971   3434   3182   -213    220  -1106
ATOM   2433  CB  TYR A 459      29.423 -18.140  58.774  1.00 25.09           C  
ANISOU 2433  CB  TYR A 459     3623   2882   3026    -90    290   -823
ATOM   2434  CG  TYR A 459      30.502 -17.381  59.527  1.00 24.17           C  
ANISOU 2434  CG  TYR A 459     3512   2715   2957     -7    328   -688
ATOM   2435  CD1 TYR A 459      31.849 -17.481  59.120  1.00 27.54           C  
ANISOU 2435  CD1 TYR A 459     3963   3150   3352     89    382   -639
ATOM   2436  CD2 TYR A 459      30.160 -16.544  60.610  1.00 28.89           C  
ANISOU 2436  CD2 TYR A 459     4071   3279   3625    -19    297   -586
ATOM   2437  CE1 TYR A 459      32.845 -16.734  59.778  1.00 29.08           C  
ANISOU 2437  CE1 TYR A 459     4127   3331   3591    151    391   -489
ATOM   2438  CE2 TYR A 459      31.156 -15.797  61.267  1.00 27.14           C  
ANISOU 2438  CE2 TYR A 459     3836   3033   3441     45    306   -453
ATOM   2439  CZ  TYR A 459      32.497 -15.883  60.845  1.00 30.16           C  
ANISOU 2439  CZ  TYR A 459     4229   3434   3797    120    348   -406
ATOM   2440  OH  TYR A 459      33.459 -15.133  61.455  1.00 29.18           O  
ANISOU 2440  OH  TYR A 459     4074   3304   3710    159    350   -284
ATOM   2441  H   TYR A 459      28.462 -15.853  58.370  1.00  0.00           H  
ATOM   2442  HA  TYR A 459      30.032 -17.703  56.758  1.00  0.00           H  
ATOM   2443  HB3 TYR A 459      29.728 -19.186  58.713  1.00  0.00           H  
ATOM   2444  HB2 TYR A 459      28.510 -18.131  59.372  1.00  0.00           H  
ATOM   2445  HD1 TYR A 459      32.119 -18.117  58.290  1.00  0.00           H  
ATOM   2446  HD2 TYR A 459      29.131 -16.452  60.927  1.00  0.00           H  
ATOM   2447  HE1 TYR A 459      33.872 -16.801  59.452  1.00  0.00           H  
ATOM   2448  HE2 TYR A 459      30.883 -15.146  62.084  1.00  0.00           H  
ATOM   2449  HH  TYR A 459      33.094 -14.425  61.995  1.00  0.00           H  
ATOM   2450  N   THR A 460      26.845 -17.804  56.442  1.00 29.88           N  
ANISOU 2450  N   THR A 460     4070   3921   3362   -260    118  -1050
ATOM   2451  CA  THR A 460      25.614 -18.497  56.050  1.00 29.23           C  
ANISOU 2451  CA  THR A 460     3945   3915   3246   -373     65  -1165
ATOM   2452  C   THR A 460      24.974 -17.932  54.760  1.00 29.48           C  
ANISOU 2452  C   THR A 460     3884   4231   3088   -364    -11  -1204
ATOM   2453  O   THR A 460      23.839 -18.301  54.456  1.00 30.78           O  
ANISOU 2453  O   THR A 460     3959   4524   3210   -457    -76  -1265
ATOM   2454  CB  THR A 460      24.578 -18.469  57.212  1.00 30.43           C  
ANISOU 2454  CB  THR A 460     4038   4022   3502   -475     41  -1152
ATOM   2455  OG1 THR A 460      24.151 -17.152  57.508  1.00 25.91           O  
ANISOU 2455  OG1 THR A 460     3394   3541   2909   -432      8  -1055
ATOM   2456  CG2 THR A 460      25.099 -19.103  58.512  1.00 29.83           C  
ANISOU 2456  CG2 THR A 460     4049   3684   3601   -489    117  -1116
ATOM   2457  H   THR A 460      26.746 -16.821  56.652  1.00  0.00           H  
ATOM   2458  HA  THR A 460      25.828 -19.543  55.826  1.00  0.00           H  
ATOM   2459  HB  THR A 460      23.692 -19.032  56.916  1.00  0.00           H  
ATOM   2460  HG1 THR A 460      24.835 -16.722  58.027  1.00  0.00           H  
ATOM   2461 HG21 THR A 460      24.316 -19.139  59.270  1.00  0.00           H  
ATOM   2462 HG22 THR A 460      25.435 -20.126  58.339  1.00  0.00           H  
ATOM   2463 HG23 THR A 460      25.935 -18.545  58.933  1.00  0.00           H  
ATOM   2464  N   PHE A 461      25.708 -17.116  53.971  1.00 26.08           N  
ANISOU 2464  N   PHE A 461     3461   3910   2538   -245      1  -1153
ATOM   2465  CA  PHE A 461      25.329 -16.717  52.596  1.00 30.46           C  
ANISOU 2465  CA  PHE A 461     3927   4738   2907   -207    -61  -1155
ATOM   2466  C   PHE A 461      25.402 -17.914  51.652  1.00 35.38           C  
ANISOU 2466  C   PHE A 461     4585   5382   3475   -278    -71  -1312
ATOM   2467  O   PHE A 461      26.071 -18.928  51.862  1.00 38.45           O  
ANISOU 2467  O   PHE A 461     5091   5564   3953   -315    -11  -1401
ATOM   2468  CB  PHE A 461      26.274 -15.618  52.051  1.00 29.73           C  
ANISOU 2468  CB  PHE A 461     3834   4749   2714    -46    -30  -1020
ATOM   2469  CG  PHE A 461      26.214 -14.258  52.724  1.00 31.43           C  
ANISOU 2469  CG  PHE A 461     3978   5026   2938     38    -44   -827
ATOM   2470  CD1 PHE A 461      24.997 -13.551  52.819  1.00 33.75           C  
ANISOU 2470  CD1 PHE A 461     4148   5537   3139     53   -115   -759
ATOM   2471  CD2 PHE A 461      27.402 -13.631  53.151  1.00 32.35           C  
ANISOU 2471  CD2 PHE A 461     4150   4948   3194    104     20   -676
ATOM   2472  CE1 PHE A 461      24.980 -12.274  53.363  1.00 32.67           C  
ANISOU 2472  CE1 PHE A 461     3964   5390   3058    144   -106   -544
ATOM   2473  CE2 PHE A 461      27.360 -12.352  53.680  1.00 30.29           C  
ANISOU 2473  CE2 PHE A 461     3843   4680   2987    170     18   -483
ATOM   2474  CZ  PHE A 461      26.155 -11.677  53.796  1.00 29.27           C  
ANISOU 2474  CZ  PHE A 461     3611   4737   2775    197    -37   -416
ATOM   2475  H   PHE A 461      26.633 -16.845  54.272  1.00  0.00           H  
ATOM   2476  HA  PHE A 461      24.309 -16.328  52.604  1.00  0.00           H  
ATOM   2477  HXT PHE A 461      24.821 -17.800  50.737  1.00  0.00           H  
ATOM   2478  HB3 PHE A 461      26.077 -15.431  50.993  1.00  0.00           H  
ATOM   2479  HB2 PHE A 461      27.301 -15.981  52.099  1.00  0.00           H  
ATOM   2480  HD1 PHE A 461      24.076 -13.989  52.463  1.00  0.00           H  
ATOM   2481  HD2 PHE A 461      28.351 -14.133  53.065  1.00  0.00           H  
ATOM   2482  HE1 PHE A 461      24.052 -11.732  53.440  1.00  0.00           H  
ATOM   2483  HE2 PHE A 461      28.274 -11.888  54.007  1.00  0.00           H  
ATOM   2484  HZ  PHE A 461      26.134 -10.680  54.208  1.00  0.00           H  
ATOM   2485  N   SER A 464      27.949 -18.608  46.211  1.00 40.27           N  
ANISOU 2485  N   SER A 464     5364   6443   3496     39     28  -1481
ATOM   2486  CA  SER A 464      29.344 -18.820  45.761  1.00 40.69           C  
ANISOU 2486  CA  SER A 464     5506   6438   3516    163    128  -1429
ATOM   2487  C   SER A 464      29.645 -18.072  44.431  1.00 39.84           C  
ANISOU 2487  C   SER A 464     5312   6602   3225    275    113  -1348
ATOM   2488  O   SER A 464      30.733 -18.267  43.888  1.00 37.76           O  
ANISOU 2488  O   SER A 464     5106   6338   2901    371    190  -1327
ATOM   2489  CB  SER A 464      29.742 -20.319  45.731  1.00 44.55           C  
ANISOU 2489  CB  SER A 464     6167   6724   4036    124    200  -1602
ATOM   2490  OG  SER A 464      29.132 -21.042  44.676  1.00 45.54           O  
ANISOU 2490  OG  SER A 464     6301   6976   4025     65    152  -1770
ATOM   2491  H1  SER A 464      27.724 -19.230  46.975  1.00  0.00           H  
ATOM   2492  H2  SER A 464      27.826 -17.673  46.574  1.00  0.00           H  
ATOM   2493  HA  SER A 464      29.992 -18.356  46.507  1.00  0.00           H  
ATOM   2494  HB3 SER A 464      29.484 -20.801  46.675  1.00  0.00           H  
ATOM   2495  HB2 SER A 464      30.823 -20.421  45.626  1.00  0.00           H  
ATOM   2496  HG  SER A 464      29.500 -20.733  43.844  1.00  0.00           H  
ATOM   2497  N   THR A 465      28.729 -17.210  43.943  1.00 37.73           N  
ANISOU 2497  N   THR A 465     4895   6570   2870    274     20  -1291
ATOM   2498  CA  THR A 465      28.914 -16.322  42.789  1.00 31.46           C  
ANISOU 2498  CA  THR A 465     3997   6042   1917    403      6  -1170
ATOM   2499  C   THR A 465      30.050 -15.301  43.021  1.00 29.83           C  
ANISOU 2499  C   THR A 465     3780   5796   1756    550     84   -940
ATOM   2500  O   THR A 465      30.414 -15.046  44.169  1.00 30.64           O  
ANISOU 2500  O   THR A 465     3917   5720   2006    542    119   -857
ATOM   2501  CB  THR A 465      27.604 -15.536  42.477  1.00 33.98           C  
ANISOU 2501  CB  THR A 465     4143   6606   2160    398    -91  -1104
ATOM   2502  OG1 THR A 465      27.320 -14.494  43.398  1.00 29.96           O  
ANISOU 2502  OG1 THR A 465     3581   6032   1771    419    -95   -936
ATOM   2503  CG2 THR A 465      26.361 -16.426  42.328  1.00 33.89           C  
ANISOU 2503  CG2 THR A 465     4115   6644   2119    234   -172  -1322
ATOM   2504  H   THR A 465      27.853 -17.110  44.436  1.00  0.00           H  
ATOM   2505  HA  THR A 465      29.175 -16.938  41.927  1.00  0.00           H  
ATOM   2506  HB  THR A 465      27.745 -15.042  41.515  1.00  0.00           H  
ATOM   2507  HG1 THR A 465      26.463 -14.124  43.171  1.00  0.00           H  
ATOM   2508 HG21 THR A 465      25.498 -15.843  42.002  1.00  0.00           H  
ATOM   2509 HG22 THR A 465      26.528 -17.206  41.584  1.00  0.00           H  
ATOM   2510 HG23 THR A 465      26.093 -16.912  43.267  1.00  0.00           H  
ATOM   2511  N   LEU A 466      30.574 -14.717  41.928  1.00 31.06           N  
ANISOU 2511  N   LEU A 466     3885   6125   1792    680    111   -835
ATOM   2512  CA  LEU A 466      31.615 -13.680  41.967  1.00 32.19           C  
ANISOU 2512  CA  LEU A 466     4003   6242   1987    814    186   -600
ATOM   2513  C   LEU A 466      31.222 -12.469  42.834  1.00 28.09           C  
ANISOU 2513  C   LEU A 466     3406   5694   1573    833    168   -410
ATOM   2514  O   LEU A 466      32.055 -12.004  43.611  1.00 26.33           O  
ANISOU 2514  O   LEU A 466     3216   5308   1479    858    228   -284
ATOM   2515  CB  LEU A 466      31.998 -13.275  40.524  1.00 31.82           C  
ANISOU 2515  CB  LEU A 466     3882   6416   1792    953    207   -498
ATOM   2516  CG  LEU A 466      33.078 -12.171  40.389  1.00 33.03           C  
ANISOU 2516  CG  LEU A 466     3987   6551   2013   1088    283   -228
ATOM   2517  CD1 LEU A 466      34.398 -12.536  41.103  1.00 29.65           C  
ANISOU 2517  CD1 LEU A 466     3658   5908   1699   1087    372   -217
ATOM   2518  CD2 LEU A 466      33.300 -11.788  38.911  1.00 33.05           C  
ANISOU 2518  CD2 LEU A 466     3894   6791   1873   1231    299   -108
ATOM   2519  H   LEU A 466      30.239 -14.974  41.011  1.00  0.00           H  
ATOM   2520  HA  LEU A 466      32.485 -14.140  42.438  1.00  0.00           H  
ATOM   2521  HB3 LEU A 466      31.097 -12.941  40.007  1.00  0.00           H  
ATOM   2522  HB2 LEU A 466      32.337 -14.163  39.988  1.00  0.00           H  
ATOM   2523  HG  LEU A 466      32.696 -11.268  40.866  1.00  0.00           H  
ATOM   2524 HD11 LEU A 466      35.280 -12.278  40.516  1.00  0.00           H  
ATOM   2525 HD12 LEU A 466      34.483 -11.998  42.048  1.00  0.00           H  
ATOM   2526 HD13 LEU A 466      34.464 -13.600  41.327  1.00  0.00           H  
ATOM   2527 HD21 LEU A 466      33.201 -10.711  38.772  1.00  0.00           H  
ATOM   2528 HD22 LEU A 466      34.287 -12.072  38.545  1.00  0.00           H  
ATOM   2529 HD23 LEU A 466      32.572 -12.264  38.252  1.00  0.00           H  
ATOM   2530  N   LYS A 467      29.946 -12.049  42.746  1.00 28.74           N  
ANISOU 2530  N   LYS A 467     3383   5935   1601    820     90   -390
ATOM   2531  CA  LYS A 467      29.360 -11.008  43.586  1.00 27.29           C  
ANISOU 2531  CA  LYS A 467     3137   5716   1515    840     80   -221
ATOM   2532  C   LYS A 467      29.383 -11.381  45.080  1.00 25.60           C  
ANISOU 2532  C   LYS A 467     3014   5257   1455    733     86   -283
ATOM   2533  O   LYS A 467      29.837 -10.564  45.871  1.00 23.49           O  
ANISOU 2533  O   LYS A 467     2759   4864   1302    769    131   -125
ATOM   2534  CB  LYS A 467      27.942 -10.664  43.083  1.00 28.60           C  
ANISOU 2534  CB  LYS A 467     3172   6099   1595    838      0   -218
ATOM   2535  CG  LYS A 467      27.336  -9.410  43.746  1.00 32.97           C  
ANISOU 2535  CG  LYS A 467     3651   6646   2229    909     14      0
ATOM   2536  CD  LYS A 467      25.971  -8.993  43.176  1.00 36.77           C  
ANISOU 2536  CD  LYS A 467     3974   7397   2599    974    -32     62
ATOM   2537  CE  LYS A 467      24.833  -9.957  43.553  1.00 36.73           C  
ANISOU 2537  CE  LYS A 467     3918   7459   2577    844   -122    -92
ATOM   2538  NZ  LYS A 467      23.519  -9.437  43.138  1.00 37.11           N1+
ANISOU 2538  NZ  LYS A 467     3793   7785   2522    919   -152     -5
ATOM   2539  H   LYS A 467      29.320 -12.503  42.098  1.00  0.00           H  
ATOM   2540  HA  LYS A 467      29.978 -10.116  43.464  1.00  0.00           H  
ATOM   2541  HB3 LYS A 467      27.284 -11.523  43.214  1.00  0.00           H  
ATOM   2542  HB2 LYS A 467      27.992 -10.482  42.008  1.00  0.00           H  
ATOM   2543  HG3 LYS A 467      28.029  -8.581  43.613  1.00  0.00           H  
ATOM   2544  HG2 LYS A 467      27.244  -9.553  44.823  1.00  0.00           H  
ATOM   2545  HD3 LYS A 467      26.044  -8.921  42.089  1.00  0.00           H  
ATOM   2546  HD2 LYS A 467      25.745  -7.983  43.522  1.00  0.00           H  
ATOM   2547  HE3 LYS A 467      24.812 -10.111  44.633  1.00  0.00           H  
ATOM   2548  HE2 LYS A 467      24.984 -10.933  43.093  1.00  0.00           H  
ATOM   2549  HZ1 LYS A 467      23.360  -8.531  43.560  1.00  0.00           H  
ATOM   2550  HZ2 LYS A 467      23.494  -9.331  42.133  1.00  0.00           H  
ATOM   2551  HZ3 LYS A 467      22.791 -10.075  43.427  1.00  0.00           H  
ATOM   2552  N   SER A 468      28.966 -12.612  45.430  1.00 25.21           N  
ANISOU 2552  N   SER A 468     3033   5130   1417    601     49   -513
ATOM   2553  CA  SER A 468      28.958 -13.133  46.805  1.00 24.73           C  
ANISOU 2553  CA  SER A 468     3051   4843   1504    501     57   -584
ATOM   2554  C   SER A 468      30.352 -13.208  47.460  1.00 21.97           C  
ANISOU 2554  C   SER A 468     2791   4299   1256    549    154   -514
ATOM   2555  O   SER A 468      30.455 -12.978  48.664  1.00 20.24           O  
ANISOU 2555  O   SER A 468     2593   3940   1156    539    177   -439
ATOM   2556  CB  SER A 468      28.284 -14.520  46.839  1.00 30.34           C  
ANISOU 2556  CB  SER A 468     3820   5482   2224    352     16   -837
ATOM   2557  OG  SER A 468      26.894 -14.411  46.621  1.00 35.31           O  
ANISOU 2557  OG  SER A 468     4347   6273   2797    281    -76   -893
ATOM   2558  H   SER A 468      28.649 -13.250  44.712  1.00  0.00           H  
ATOM   2559  HA  SER A 468      28.362 -12.448  47.412  1.00  0.00           H  
ATOM   2560  HB3 SER A 468      28.422 -14.989  47.814  1.00  0.00           H  
ATOM   2561  HB2 SER A 468      28.715 -15.196  46.103  1.00  0.00           H  
ATOM   2562  HG  SER A 468      26.749 -14.179  45.700  1.00  0.00           H  
ATOM   2563  N   LEU A 469      31.393 -13.500  46.661  1.00 22.88           N  
ANISOU 2563  N   LEU A 469     2952   4421   1320    604    212   -536
ATOM   2564  CA  LEU A 469      32.795 -13.531  47.088  1.00 21.87           C  
ANISOU 2564  CA  LEU A 469     2881   4146   1283    661    308   -452
ATOM   2565  C   LEU A 469      33.333 -12.126  47.415  1.00 20.86           C  
ANISOU 2565  C   LEU A 469     2686   4028   1211    743    340   -198
ATOM   2566  O   LEU A 469      34.021 -11.970  48.423  1.00 20.19           O  
ANISOU 2566  O   LEU A 469     2629   3789   1254    735    386   -121
ATOM   2567  CB  LEU A 469      33.654 -14.199  45.990  1.00 23.40           C  
ANISOU 2567  CB  LEU A 469     3113   4384   1393    721    365   -502
ATOM   2568  CG  LEU A 469      33.367 -15.702  45.771  1.00 33.52           C  
ANISOU 2568  CG  LEU A 469     4483   5637   2618    638    352   -751
ATOM   2569  CD1 LEU A 469      33.966 -16.196  44.436  1.00 34.99           C  
ANISOU 2569  CD1 LEU A 469     4698   5909   2688    718    409   -781
ATOM   2570  CD2 LEU A 469      33.800 -16.562  46.978  1.00 33.62           C  
ANISOU 2570  CD2 LEU A 469     4604   5396   2776    555    395   -867
ATOM   2571  H   LEU A 469      31.224 -13.684  45.681  1.00  0.00           H  
ATOM   2572  HA  LEU A 469      32.860 -14.125  48.001  1.00  0.00           H  
ATOM   2573  HB3 LEU A 469      34.715 -14.077  46.218  1.00  0.00           H  
ATOM   2574  HB2 LEU A 469      33.494 -13.661  45.055  1.00  0.00           H  
ATOM   2575  HG  LEU A 469      32.289 -15.826  45.680  1.00  0.00           H  
ATOM   2576 HD11 LEU A 469      33.182 -16.586  43.785  1.00  0.00           H  
ATOM   2577 HD12 LEU A 469      34.465 -15.397  43.887  1.00  0.00           H  
ATOM   2578 HD13 LEU A 469      34.700 -16.991  44.566  1.00  0.00           H  
ATOM   2579 HD21 LEU A 469      34.435 -17.402  46.696  1.00  0.00           H  
ATOM   2580 HD22 LEU A 469      34.352 -15.982  47.717  1.00  0.00           H  
ATOM   2581 HD23 LEU A 469      32.928 -16.980  47.482  1.00  0.00           H  
ATOM   2582  N   GLU A 470      32.980 -11.136  46.578  1.00 21.87           N  
ANISOU 2582  N   GLU A 470     2727   4329   1255    819    320    -67
ATOM   2583  CA  GLU A 470      33.317  -9.721  46.749  1.00 21.31           C  
ANISOU 2583  CA  GLU A 470     2598   4243   1256    888    359    178
ATOM   2584  C   GLU A 470      32.579  -9.064  47.932  1.00 19.83           C  
ANISOU 2584  C   GLU A 470     2416   3948   1172    832    335    223
ATOM   2585  O   GLU A 470      33.160  -8.209  48.599  1.00 18.82           O  
ANISOU 2585  O   GLU A 470     2298   3686   1168    838    390    372
ATOM   2586  CB  GLU A 470      33.040  -8.980  45.425  1.00 23.00           C  
ANISOU 2586  CB  GLU A 470     2715   4660   1365    990    348    298
ATOM   2587  CG  GLU A 470      33.989  -9.405  44.275  1.00 24.62           C  
ANISOU 2587  CG  GLU A 470     2909   4982   1463   1065    382    284
ATOM   2588  CD  GLU A 470      33.568  -8.965  42.861  1.00 32.57           C  
ANISOU 2588  CD  GLU A 470     3812   6221   2343   1170    362    374
ATOM   2589  OE1 GLU A 470      32.354  -8.995  42.556  1.00 27.14           O  
ANISOU 2589  OE1 GLU A 470     3065   5653   1594   1158    294    339
ATOM   2590  OE2 GLU A 470      34.483  -8.633  42.078  1.00 34.01           O1-
ANISOU 2590  OE2 GLU A 470     3959   6480   2483   1272    419    483
ATOM   2591  H   GLU A 470      32.418 -11.355  45.765  1.00  0.00           H  
ATOM   2592  HA  GLU A 470      34.386  -9.652  46.958  1.00  0.00           H  
ATOM   2593  HB3 GLU A 470      33.137  -7.906  45.586  1.00  0.00           H  
ATOM   2594  HB2 GLU A 470      32.000  -9.150  45.144  1.00  0.00           H  
ATOM   2595  HG3 GLU A 470      34.091 -10.489  44.248  1.00  0.00           H  
ATOM   2596  HG2 GLU A 470      34.989  -9.025  44.493  1.00  0.00           H  
ATOM   2597  N   GLU A 471      31.335  -9.499  48.194  1.00 19.90           N  
ANISOU 2597  N   GLU A 471     2413   4015   1134    769    254     93
ATOM   2598  CA  GLU A 471      30.509  -9.070  49.325  1.00 22.27           C  
ANISOU 2598  CA  GLU A 471     2716   4228   1519    723    230    127
ATOM   2599  C   GLU A 471      31.040  -9.586  50.672  1.00 16.99           C  
ANISOU 2599  C   GLU A 471     2131   3303   1020    638    257     70
ATOM   2600  O   GLU A 471      31.107  -8.800  51.616  1.00 15.89           O  
ANISOU 2600  O   GLU A 471     2003   3000   1036    617    276    184
ATOM   2601  CB  GLU A 471      29.051  -9.507  49.093  1.00 19.32           C  
ANISOU 2601  CB  GLU A 471     2292   3981   1068    660    131    -11
ATOM   2602  CG  GLU A 471      28.373  -8.794  47.902  1.00 21.05           C  
ANISOU 2602  CG  GLU A 471     2394   4429   1175    738     94     74
ATOM   2603  CD  GLU A 471      27.760  -7.448  48.272  1.00 20.82           C  
ANISOU 2603  CD  GLU A 471     2305   4401   1204    817    113    282
ATOM   2604  OE1 GLU A 471      28.279  -6.421  47.782  1.00 31.58           O  
ANISOU 2604  OE1 GLU A 471     3650   5748   2602    923    185    474
ATOM   2605  OE2 GLU A 471      26.755  -7.470  49.014  1.00 20.44           O1-
ANISOU 2605  OE2 GLU A 471     2229   4359   1177    771     64    254
ATOM   2606  H   GLU A 471      30.913 -10.179  47.575  1.00  0.00           H  
ATOM   2607  HA  GLU A 471      30.533  -7.979  49.365  1.00  0.00           H  
ATOM   2608  HB3 GLU A 471      28.472  -9.366  50.007  1.00  0.00           H  
ATOM   2609  HB2 GLU A 471      29.025 -10.581  48.906  1.00  0.00           H  
ATOM   2610  HG3 GLU A 471      27.582  -9.430  47.500  1.00  0.00           H  
ATOM   2611  HG2 GLU A 471      29.077  -8.633  47.087  1.00  0.00           H  
ATOM   2612  N   LYS A 472      31.458 -10.867  50.725  1.00 18.27           N  
ANISOU 2612  N   LYS A 472     2354   3407   1180    584    260   -107
ATOM   2613  CA  LYS A 472      32.155 -11.460  51.872  1.00 18.52           C  
ANISOU 2613  CA  LYS A 472     2452   3191   1392    511    284   -151
ATOM   2614  C   LYS A 472      33.512 -10.796  52.156  1.00 17.85           C  
ANISOU 2614  C   LYS A 472     2368   3016   1396    560    358     11
ATOM   2615  O   LYS A 472      33.831 -10.591  53.326  1.00 17.35           O  
ANISOU 2615  O   LYS A 472     2321   2780   1490    509    365     61
ATOM   2616  CB  LYS A 472      32.351 -12.977  51.674  1.00 24.47           C  
ANISOU 2616  CB  LYS A 472     3277   3896   2123    466    293   -361
ATOM   2617  CG  LYS A 472      31.091 -13.823  51.913  1.00 33.04           C  
ANISOU 2617  CG  LYS A 472     4373   4990   3192    360    224   -544
ATOM   2618  CD  LYS A 472      31.405 -15.326  51.841  1.00 40.55           C  
ANISOU 2618  CD  LYS A 472     5420   5822   4167    308    263   -740
ATOM   2619  CE  LYS A 472      30.157 -16.212  51.967  1.00 44.72           C  
ANISOU 2619  CE  LYS A 472     5958   6314   4719    172    205   -916
ATOM   2620  NZ  LYS A 472      30.499 -17.643  52.027  1.00 47.37           N1+
ANISOU 2620  NZ  LYS A 472     6408   6454   5137    116    257  -1047
ATOM   2621  H   LYS A 472      31.351 -11.458  49.911  1.00  0.00           H  
ATOM   2622  HA  LYS A 472      31.526 -11.306  52.751  1.00  0.00           H  
ATOM   2623  HB3 LYS A 472      33.099 -13.328  52.388  1.00  0.00           H  
ATOM   2624  HB2 LYS A 472      32.766 -13.179  50.685  1.00  0.00           H  
ATOM   2625  HG3 LYS A 472      30.321 -13.563  51.188  1.00  0.00           H  
ATOM   2626  HG2 LYS A 472      30.677 -13.588  52.894  1.00  0.00           H  
ATOM   2627  HD3 LYS A 472      32.113 -15.573  52.634  1.00  0.00           H  
ATOM   2628  HD2 LYS A 472      31.913 -15.541  50.899  1.00  0.00           H  
ATOM   2629  HE3 LYS A 472      29.488 -16.039  51.123  1.00  0.00           H  
ATOM   2630  HE2 LYS A 472      29.608 -15.966  52.873  1.00  0.00           H  
ATOM   2631  HZ1 LYS A 472      29.654 -18.190  52.110  1.00  0.00           H  
ATOM   2632  HZ2 LYS A 472      30.991 -17.910  51.186  1.00  0.00           H  
ATOM   2633  HZ3 LYS A 472      31.087 -17.814  52.830  1.00  0.00           H  
ATOM   2634  N   ASP A 473      34.265 -10.454  51.092  1.00 16.28           N  
ANISOU 2634  N   ASP A 473     2145   2952   1090    654    415     89
ATOM   2635  CA  ASP A 473      35.540  -9.735  51.164  1.00 16.09           C  
ANISOU 2635  CA  ASP A 473     2098   2872   1144    692    491    258
ATOM   2636  C   ASP A 473      35.366  -8.358  51.831  1.00 15.47           C  
ANISOU 2636  C   ASP A 473     1988   2705   1185    663    490    423
ATOM   2637  O   ASP A 473      36.073  -8.075  52.795  1.00 19.40           O  
ANISOU 2637  O   ASP A 473     2489   3052   1831    606    512    486
ATOM   2638  CB  ASP A 473      36.223  -9.620  49.775  1.00 33.50           C  
ANISOU 2638  CB  ASP A 473     4264   5248   3216    797    546    332
ATOM   2639  CG  ASP A 473      37.602  -8.932  49.743  1.00 41.22           C  
ANISOU 2639  CG  ASP A 473     5198   6171   4293    818    619    512
ATOM   2640  OD1 ASP A 473      38.408  -9.158  50.673  1.00 41.47           O  
ANISOU 2640  OD1 ASP A 473     5243   6129   4385    806    660    489
ATOM   2641  OD2 ASP A 473      37.884  -8.269  48.721  1.00 44.66           O1-
ANISOU 2641  OD2 ASP A 473     5579   6632   4756    844    636    675
ATOM   2642  H   ASP A 473      33.938 -10.677  50.162  1.00  0.00           H  
ATOM   2643  HA  ASP A 473      36.189 -10.332  51.809  1.00  0.00           H  
ATOM   2644  HB3 ASP A 473      35.551  -9.111  49.085  1.00  0.00           H  
ATOM   2645  HB2 ASP A 473      36.344 -10.620  49.355  1.00  0.00           H  
ATOM   2646  N   HIS A 474      34.393  -7.566  51.346  1.00 16.10           N  
ANISOU 2646  N   HIS A 474     2037   2886   1194    703    466    486
ATOM   2647  CA  HIS A 474      34.053  -6.252  51.894  1.00 15.84           C  
ANISOU 2647  CA  HIS A 474     1991   2761   1267    697    482    640
ATOM   2648  C   HIS A 474      33.584  -6.293  53.356  1.00 20.41           C  
ANISOU 2648  C   HIS A 474     2614   3136   2004    590    438    569
ATOM   2649  O   HIS A 474      34.022  -5.446  54.130  1.00 15.61           O  
ANISOU 2649  O   HIS A 474     2021   2372   1537    543    470    653
ATOM   2650  CB  HIS A 474      33.022  -5.551  50.995  1.00 16.85           C  
ANISOU 2650  CB  HIS A 474     2075   3057   1268    785    465    710
ATOM   2651  CG  HIS A 474      32.653  -4.160  51.453  1.00 22.83           C  
ANISOU 2651  CG  HIS A 474     2831   3699   2145    798    495    862
ATOM   2652  ND1 HIS A 474      33.538  -3.080  51.357  1.00 22.02           N  
ANISOU 2652  ND1 HIS A 474     2721   3471   2176    801    571   1003
ATOM   2653  CD2 HIS A 474      31.478  -3.721  52.029  1.00 23.99           C  
ANISOU 2653  CD2 HIS A 474     2982   3818   2314    803    463    871
ATOM   2654  CE1 HIS A 474      32.875  -2.049  51.863  1.00 24.28           C  
ANISOU 2654  CE1 HIS A 474     3020   3642   2563    805    590   1074
ATOM   2655  NE2 HIS A 474      31.650  -2.373  52.276  1.00 26.46           N  
ANISOU 2655  NE2 HIS A 474     3302   3976   2775    817    528   1006
ATOM   2656  H   HIS A 474      33.851  -7.873  50.549  1.00  0.00           H  
ATOM   2657  HA  HIS A 474      34.968  -5.657  51.865  1.00  0.00           H  
ATOM   2658  HB3 HIS A 474      32.113  -6.149  50.910  1.00  0.00           H  
ATOM   2659  HB2 HIS A 474      33.432  -5.466  49.991  1.00  0.00           H  
ATOM   2660  HD2 HIS A 474      30.563  -4.234  52.275  1.00  0.00           H  
ATOM   2661  HE1 HIS A 474      33.281  -1.051  51.928  1.00  0.00           H  
ATOM   2662  HE2 HIS A 474      30.963  -1.747  52.673  1.00  0.00           H  
ATOM   2663  N   ILE A 475      32.745  -7.278  53.719  1.00 13.81           N  
ANISOU 2663  N   ILE A 475     1796   2310   1140    548    366    409
ATOM   2664  CA  ILE A 475      32.274  -7.489  55.092  1.00 12.62           C  
ANISOU 2664  CA  ILE A 475     1684   1991   1120    460    326    338
ATOM   2665  C   ILE A 475      33.426  -7.760  56.078  1.00 17.02           C  
ANISOU 2665  C   ILE A 475     2271   2398   1797    399    352    331
ATOM   2666  O   ILE A 475      33.442  -7.149  57.144  1.00 15.01           O  
ANISOU 2666  O   ILE A 475     2034   2005   1663    346    353    370
ATOM   2667  CB  ILE A 475      31.205  -8.621  55.172  1.00 15.56           C  
ANISOU 2667  CB  ILE A 475     2065   2406   1442    415    259    165
ATOM   2668  CG1 ILE A 475      29.876  -8.125  54.567  1.00 16.45           C  
ANISOU 2668  CG1 ILE A 475     2121   2685   1444    460    218    184
ATOM   2669  CG2 ILE A 475      30.944  -9.197  56.580  1.00 12.90           C  
ANISOU 2669  CG2 ILE A 475     1768   1892   1240    330    234     98
ATOM   2670  CD1 ILE A 475      28.924  -9.249  54.146  1.00 13.72           C  
ANISOU 2670  CD1 ILE A 475     1758   2434   1020    401    149      6
ATOM   2671  H   ILE A 475      32.413  -7.934  53.023  1.00  0.00           H  
ATOM   2672  HA  ILE A 475      31.800  -6.558  55.409  1.00  0.00           H  
ATOM   2673  HB  ILE A 475      31.561  -9.446  54.553  1.00  0.00           H  
ATOM   2674 HG13 ILE A 475      30.083  -7.521  53.689  1.00  0.00           H  
ATOM   2675 HG12 ILE A 475      29.372  -7.460  55.269  1.00  0.00           H  
ATOM   2676 HG21 ILE A 475      30.125  -9.913  56.568  1.00  0.00           H  
ATOM   2677 HG22 ILE A 475      31.809  -9.726  56.979  1.00  0.00           H  
ATOM   2678 HG23 ILE A 475      30.674  -8.408  57.278  1.00  0.00           H  
ATOM   2679 HD11 ILE A 475      28.171  -8.885  53.447  1.00  0.00           H  
ATOM   2680 HD12 ILE A 475      29.467 -10.048  53.645  1.00  0.00           H  
ATOM   2681 HD13 ILE A 475      28.399  -9.669  55.004  1.00  0.00           H  
ATOM   2682  N   HIS A 476      34.385  -8.613  55.680  1.00 12.77           N  
ANISOU 2682  N   HIS A 476     1733   1900   1217    415    377    283
ATOM   2683  CA  HIS A 476      35.593  -8.889  56.454  1.00 19.36           C  
ANISOU 2683  CA  HIS A 476     2576   2628   2152    373    400    287
ATOM   2684  C   HIS A 476      36.569  -7.702  56.528  1.00 19.14           C  
ANISOU 2684  C   HIS A 476     2507   2572   2192    361    448    442
ATOM   2685  O   HIS A 476      37.165  -7.520  57.584  1.00 14.29           O  
ANISOU 2685  O   HIS A 476     1886   1862   1683    294    446    459
ATOM   2686  CB  HIS A 476      36.269 -10.182  55.966  1.00 24.40           C  
ANISOU 2686  CB  HIS A 476     3227   3313   2729    413    429    202
ATOM   2687  CG  HIS A 476      35.526 -11.429  56.386  1.00 28.37           C  
ANISOU 2687  CG  HIS A 476     3787   3754   3239    381    397     43
ATOM   2688  ND1 HIS A 476      34.860 -12.251  55.495  1.00 30.35           N  
ANISOU 2688  ND1 HIS A 476     4071   4077   3386    403    394    -87
ATOM   2689  CD2 HIS A 476      35.340 -12.004  57.625  1.00 27.10           C  
ANISOU 2689  CD2 HIS A 476     3655   3465   3177    321    371     -6
ATOM   2690  CE1 HIS A 476      34.314 -13.244  56.202  1.00 32.02           C  
ANISOU 2690  CE1 HIS A 476     4331   4185   3650    347    375   -207
ATOM   2691  NE2 HIS A 476      34.561 -13.157  57.503  1.00 31.73           N  
ANISOU 2691  NE2 HIS A 476     4291   4031   3735    307    363   -149
ATOM   2692  H   HIS A 476      34.306  -9.078  54.785  1.00  0.00           H  
ATOM   2693  HA  HIS A 476      35.280  -9.072  57.483  1.00  0.00           H  
ATOM   2694  HB3 HIS A 476      37.279 -10.257  56.373  1.00  0.00           H  
ATOM   2695  HB2 HIS A 476      36.379 -10.169  54.880  1.00  0.00           H  
ATOM   2696  HD1 HIS A 476      34.771 -12.098  54.500  1.00  0.00           H  
ATOM   2697  HD2 HIS A 476      35.698 -11.674  58.589  1.00  0.00           H  
ATOM   2698  HE1 HIS A 476      33.719 -14.031  55.761  1.00  0.00           H  
ATOM   2699  N   ARG A 477      36.672  -6.880  55.465  1.00 19.57           N  
ANISOU 2699  N   ARG A 477     2531   2717   2188    420    491    557
ATOM   2700  CA  ARG A 477      37.448  -5.633  55.474  1.00 14.31           C  
ANISOU 2700  CA  ARG A 477     1831   2000   1607    393    550    714
ATOM   2701  C   ARG A 477      36.857  -4.576  56.423  1.00 14.65           C  
ANISOU 2701  C   ARG A 477     1911   1890   1767    323    534    738
ATOM   2702  O   ARG A 477      37.631  -3.947  57.138  1.00 14.00           O  
ANISOU 2702  O   ARG A 477     1823   1694   1803    234    553    780
ATOM   2703  CB  ARG A 477      37.590  -5.056  54.051  1.00  0.00           C  
ATOM   2704  CG  ARG A 477      38.541  -5.852  53.143  1.00  0.00           C  
ATOM   2705  CD  ARG A 477      38.492  -5.365  51.686  1.00  0.00           C  
ATOM   2706  NE  ARG A 477      39.529  -5.995  50.855  1.00  0.00           N  
ATOM   2707  CZ  ARG A 477      40.802  -5.594  50.683  1.00  0.00           C  
ATOM   2708  NH1 ARG A 477      41.297  -4.499  51.283  1.00  0.00           N  
ATOM   2709  NH2 ARG A 477      41.598  -6.318  49.888  1.00  0.00           N1+
ATOM   2710  H   ARG A 477      36.165  -7.093  54.615  1.00  0.00           H  
ATOM   2711  HA  ARG A 477      38.450  -5.864  55.843  1.00  0.00           H  
ATOM   2712  HB2 ARG A 477      36.608  -4.962  53.585  1.00  0.00           H  
ATOM   2713  HB3 ARG A 477      37.988  -4.042  54.115  1.00  0.00           H  
ATOM   2714  HG2 ARG A 477      39.560  -5.871  53.533  1.00  0.00           H  
ATOM   2715  HG3 ARG A 477      38.210  -6.888  53.162  1.00  0.00           H  
ATOM   2716  HD2 ARG A 477      37.558  -5.721  51.250  1.00  0.00           H  
ATOM   2717  HD3 ARG A 477      38.468  -4.279  51.600  1.00  0.00           H  
ATOM   2718  HE  ARG A 477      39.240  -6.862  50.415  1.00  0.00           H  
ATOM   2719 HH12 ARG A 477      42.257  -4.222  51.142  1.00  0.00           H  
ATOM   2720 HH11 ARG A 477      40.705  -3.953  51.892  1.00  0.00           H  
ATOM   2721 HH22 ARG A 477      42.559  -6.052  49.736  1.00  0.00           H  
ATOM   2722 HH21 ARG A 477      41.234  -7.144  49.432  1.00  0.00           H  
ATOM   2723  N   VAL A 478      35.520  -4.417  56.451  1.00 13.70           N  
ANISOU 2723  N   VAL A 478     1825   1771   1609    358    498    700
ATOM   2724  CA  VAL A 478      34.827  -3.510  57.374  1.00 13.92           C  
ANISOU 2724  CA  VAL A 478     1897   1652   1738    314    494    716
ATOM   2725  C   VAL A 478      34.931  -3.990  58.841  1.00 14.84           C  
ANISOU 2725  C   VAL A 478     2044   1656   1940    214    440    595
ATOM   2726  O   VAL A 478      35.093  -3.152  59.727  1.00 12.79           O  
ANISOU 2726  O   VAL A 478     1811   1261   1787    137    452    607
ATOM   2727  CB  VAL A 478      33.327  -3.310  56.995  1.00 16.70           C  
ANISOU 2727  CB  VAL A 478     2261   2062   2021    394    472    716
ATOM   2728  CG1 VAL A 478      32.518  -2.472  58.007  1.00 20.46           C  
ANISOU 2728  CG1 VAL A 478     2792   2377   2604    370    490    744
ATOM   2729  CG2 VAL A 478      33.164  -2.641  55.617  1.00 19.13           C  
ANISOU 2729  CG2 VAL A 478     2527   2524   2219    512    524    850
ATOM   2730  H   VAL A 478      34.937  -4.955  55.822  1.00  0.00           H  
ATOM   2731  HA  VAL A 478      35.319  -2.537  57.311  1.00  0.00           H  
ATOM   2732  HB  VAL A 478      32.867  -4.298  56.935  1.00  0.00           H  
ATOM   2733 HG11 VAL A 478      31.480  -2.381  57.686  1.00  0.00           H  
ATOM   2734 HG12 VAL A 478      32.501  -2.903  59.004  1.00  0.00           H  
ATOM   2735 HG13 VAL A 478      32.927  -1.465  58.100  1.00  0.00           H  
ATOM   2736 HG21 VAL A 478      32.129  -2.701  55.279  1.00  0.00           H  
ATOM   2737 HG22 VAL A 478      33.435  -1.586  55.655  1.00  0.00           H  
ATOM   2738 HG23 VAL A 478      33.780  -3.100  54.848  1.00  0.00           H  
ATOM   2739  N   LEU A 479      34.900  -5.317  59.069  1.00 13.97           N  
ANISOU 2739  N   LEU A 479     1930   1600   1778    215    387    477
ATOM   2740  CA  LEU A 479      35.155  -5.941  60.372  1.00 14.29           C  
ANISOU 2740  CA  LEU A 479     1990   1556   1883    142    345    384
ATOM   2741  C   LEU A 479      36.597  -5.718  60.868  1.00 15.27           C  
ANISOU 2741  C   LEU A 479     2081   1645   2078     73    364    424
ATOM   2742  O   LEU A 479      36.769  -5.490  62.064  1.00 14.33           O  
ANISOU 2742  O   LEU A 479     1975   1439   2030     -5    340    391
ATOM   2743  CB  LEU A 479      34.810  -7.447  60.320  1.00 13.99           C  
ANISOU 2743  CB  LEU A 479     1956   1573   1786    166    313    275
ATOM   2744  CG  LEU A 479      33.295  -7.747  60.373  1.00 11.14           C  
ANISOU 2744  CG  LEU A 479     1621   1224   1389    182    274    202
ATOM   2745  CD1 LEU A 479      32.989  -9.213  60.003  1.00 10.73           C  
ANISOU 2745  CD1 LEU A 479     1574   1227   1274    196    261     94
ATOM   2746  CD2 LEU A 479      32.686  -7.363  61.733  1.00 12.80           C  
ANISOU 2746  CD2 LEU A 479     1862   1324   1676    133    246    170
ATOM   2747  H   LEU A 479      34.742  -5.950  58.296  1.00  0.00           H  
ATOM   2748  HA  LEU A 479      34.502  -5.456  61.100  1.00  0.00           H  
ATOM   2749  HB3 LEU A 479      35.290  -7.975  61.146  1.00  0.00           H  
ATOM   2750  HB2 LEU A 479      35.245  -7.871  59.417  1.00  0.00           H  
ATOM   2751  HG  LEU A 479      32.807  -7.128  59.621  1.00  0.00           H  
ATOM   2752 HD11 LEU A 479      32.162  -9.267  59.297  1.00  0.00           H  
ATOM   2753 HD12 LEU A 479      33.842  -9.707  59.538  1.00  0.00           H  
ATOM   2754 HD13 LEU A 479      32.712  -9.812  60.871  1.00  0.00           H  
ATOM   2755 HD21 LEU A 479      31.916  -8.062  62.058  1.00  0.00           H  
ATOM   2756 HD22 LEU A 479      33.442  -7.323  62.516  1.00  0.00           H  
ATOM   2757 HD23 LEU A 479      32.223  -6.378  61.676  1.00  0.00           H  
ATOM   2758  N   ASP A 480      37.585  -5.727  59.952  1.00 14.69           N  
ANISOU 2758  N   ASP A 480     1954   1655   1973     99    408    494
ATOM   2759  CA  ASP A 480      38.980  -5.362  60.229  1.00 16.56           C  
ANISOU 2759  CA  ASP A 480     2130   1891   2272     29    429    550
ATOM   2760  C   ASP A 480      39.133  -3.879  60.603  1.00 17.74           C  
ANISOU 2760  C   ASP A 480     2290   1926   2523    -69    449    605
ATOM   2761  O   ASP A 480      39.849  -3.598  61.559  1.00 16.60           O  
ANISOU 2761  O   ASP A 480     2122   1737   2449   -176    426    579
ATOM   2762  CB  ASP A 480      39.978  -5.727  59.099  1.00 18.61           C  
ANISOU 2762  CB  ASP A 480     2323   2273   2476     89    488    638
ATOM   2763  CG  ASP A 480      40.073  -7.214  58.709  1.00 17.21           C  
ANISOU 2763  CG  ASP A 480     2135   2185   2218    169    483    571
ATOM   2764  OD1 ASP A 480      39.744  -8.081  59.550  1.00 18.29           O  
ANISOU 2764  OD1 ASP A 480     2304   2280   2365    161    439    474
ATOM   2765  OD2 ASP A 480      40.613  -7.462  57.608  1.00 19.23           O1-
ANISOU 2765  OD2 ASP A 480     2358   2548   2402    249    537    621
ATOM   2766  H   ASP A 480      37.372  -5.967  58.992  1.00  0.00           H  
ATOM   2767  HA  ASP A 480      39.276  -5.929  61.115  1.00  0.00           H  
ATOM   2768  HB3 ASP A 480      40.982  -5.410  59.387  1.00  0.00           H  
ATOM   2769  HB2 ASP A 480      39.722  -5.166  58.200  1.00  0.00           H  
ATOM   2770  N   LYS A 481      38.426  -2.969  59.905  1.00 16.09           N  
ANISOU 2770  N   LYS A 481     2119   1674   2319    -30    495    678
ATOM   2771  CA  LYS A 481      38.390  -1.537  60.230  1.00 17.63           C  
ANISOU 2771  CA  LYS A 481     2345   1743   2611   -108    524    712
ATOM   2772  C   LYS A 481      37.819  -1.242  61.628  1.00 18.68           C  
ANISOU 2772  C   LYS A 481     2544   1765   2790   -176    465    591
ATOM   2773  O   LYS A 481      38.345  -0.358  62.301  1.00 13.42           O  
ANISOU 2773  O   LYS A 481     1892   1018   2188   -284    451    550
ATOM   2774  CB  LYS A 481      37.608  -0.743  59.160  1.00  0.00           C  
ATOM   2775  CG  LYS A 481      38.279  -0.632  57.778  1.00  0.00           C  
ATOM   2776  CD  LYS A 481      39.664   0.033  57.747  1.00  0.00           C  
ATOM   2777  CE  LYS A 481      39.681   1.456  58.329  1.00  0.00           C  
ATOM   2778  NZ  LYS A 481      40.986   2.107  58.129  1.00  0.00           N1+
ATOM   2779  H   LYS A 481      37.866  -3.270  59.118  1.00  0.00           H  
ATOM   2780  HA  LYS A 481      39.423  -1.187  60.241  1.00  0.00           H  
ATOM   2781  HB2 LYS A 481      36.614  -1.171  59.037  1.00  0.00           H  
ATOM   2782  HB3 LYS A 481      37.434   0.272  59.521  1.00  0.00           H  
ATOM   2783  HG2 LYS A 481      38.371  -1.620  57.336  1.00  0.00           H  
ATOM   2784  HG3 LYS A 481      37.611  -0.079  57.118  1.00  0.00           H  
ATOM   2785  HD2 LYS A 481      40.388  -0.597  58.266  1.00  0.00           H  
ATOM   2786  HD3 LYS A 481      39.996   0.062  56.708  1.00  0.00           H  
ATOM   2787  HE2 LYS A 481      38.913   2.068  57.855  1.00  0.00           H  
ATOM   2788  HE3 LYS A 481      39.465   1.440  59.398  1.00  0.00           H  
ATOM   2789  HZ1 LYS A 481      40.949   3.044  58.506  1.00  0.00           H  
ATOM   2790  HZ2 LYS A 481      41.707   1.577  58.599  1.00  0.00           H  
ATOM   2791  HZ3 LYS A 481      41.187   2.154  57.140  1.00  0.00           H  
ATOM   2792  N   ILE A 482      36.790  -1.997  62.051  1.00 16.45           N  
ANISOU 2792  N   ILE A 482     2301   1488   2460   -112    429    527
ATOM   2793  CA  ILE A 482      36.187  -1.887  63.382  1.00 16.84           C  
ANISOU 2793  CA  ILE A 482     2403   1463   2532   -157    372    414
ATOM   2794  C   ILE A 482      37.066  -2.533  64.482  1.00 15.39           C  
ANISOU 2794  C   ILE A 482     2186   1285   2378   -257    332    349
ATOM   2795  O   ILE A 482      37.046  -2.051  65.614  1.00 12.72           O  
ANISOU 2795  O   ILE A 482     1871    893   2069   -340    295    277
ATOM   2796  CB  ILE A 482      34.743  -2.476  63.422  1.00 18.52           C  
ANISOU 2796  CB  ILE A 482     2652   1697   2688    -66    347    369
ATOM   2797  CG1 ILE A 482      33.794  -1.713  62.464  1.00 20.26           C  
ANISOU 2797  CG1 ILE A 482     2886   1935   2876     32    392    451
ATOM   2798  CG2 ILE A 482      34.117  -2.488  64.833  1.00 23.02           C  
ANISOU 2798  CG2 ILE A 482     3260   2218   3267   -100    290    264
ATOM   2799  CD1 ILE A 482      32.549  -2.517  62.058  1.00 19.22           C  
ANISOU 2799  CD1 ILE A 482     2775   1840   2688    117    373    427
ATOM   2800  H   ILE A 482      36.397  -2.696  61.435  1.00  0.00           H  
ATOM   2801  HA  ILE A 482      36.101  -0.824  63.617  1.00  0.00           H  
ATOM   2802  HB  ILE A 482      34.799  -3.510  63.075  1.00  0.00           H  
ATOM   2803 HG13 ILE A 482      34.311  -1.425  61.550  1.00  0.00           H  
ATOM   2804 HG12 ILE A 482      33.487  -0.771  62.923  1.00  0.00           H  
ATOM   2805 HG21 ILE A 482      33.066  -2.764  64.805  1.00  0.00           H  
ATOM   2806 HG22 ILE A 482      34.608  -3.192  65.504  1.00  0.00           H  
ATOM   2807 HG23 ILE A 482      34.171  -1.497  65.283  1.00  0.00           H  
ATOM   2808 HD11 ILE A 482      31.997  -1.999  61.273  1.00  0.00           H  
ATOM   2809 HD12 ILE A 482      32.822  -3.500  61.673  1.00  0.00           H  
ATOM   2810 HD13 ILE A 482      31.865  -2.662  62.893  1.00  0.00           H  
ATOM   2811  N   THR A 483      37.861  -3.563  64.133  1.00 17.04           N  
ANISOU 2811  N   THR A 483     2324   1611   2539   -231    316    359
ATOM   2812  CA  THR A 483      38.859  -4.175  65.020  1.00 15.73           C  
ANISOU 2812  CA  THR A 483     2096   1508   2375   -298    272    317
ATOM   2813  C   THR A 483      40.054  -3.232  65.279  1.00 20.21           C  
ANISOU 2813  C   THR A 483     2614   2051   3015   -434    285    346
ATOM   2814  O   THR A 483      40.476  -3.115  66.430  1.00 16.17           O  
ANISOU 2814  O   THR A 483     2085   1538   2522   -535    238    275
ATOM   2815  CB  THR A 483      39.393  -5.522  64.460  1.00 16.19           C  
ANISOU 2815  CB  THR A 483     2083   1699   2369   -220    273    346
ATOM   2816  OG1 THR A 483      38.314  -6.426  64.333  1.00 14.69           O  
ANISOU 2816  OG1 THR A 483     1944   1512   2124   -124    262    294
ATOM   2817  CG2 THR A 483      40.469  -6.218  65.314  1.00 12.87           C  
ANISOU 2817  CG2 THR A 483     1580   1363   1946   -271    236    332
ATOM   2818  H   THR A 483      37.830  -3.916  63.186  1.00  0.00           H  
ATOM   2819  HA  THR A 483      38.377  -4.374  65.980  1.00  0.00           H  
ATOM   2820  HB  THR A 483      39.801  -5.369  63.462  1.00  0.00           H  
ATOM   2821  HG1 THR A 483      37.721  -6.102  63.647  1.00  0.00           H  
ATOM   2822 HG21 THR A 483      40.725  -7.194  64.899  1.00  0.00           H  
ATOM   2823 HG22 THR A 483      41.394  -5.643  65.364  1.00  0.00           H  
ATOM   2824 HG23 THR A 483      40.114  -6.376  66.332  1.00  0.00           H  
ATOM   2825  N   ASP A 484      40.521  -2.528  64.229  1.00 13.39           N  
ANISOU 2825  N   ASP A 484     1723   1177   2187   -444    351    449
ATOM   2826  CA  ASP A 484      41.502  -1.433  64.305  1.00 20.79           C  
ANISOU 2826  CA  ASP A 484     2617   2075   3209   -590    377    482
ATOM   2827  C   ASP A 484      41.003  -0.266  65.173  1.00 21.13           C  
ANISOU 2827  C   ASP A 484     2762   1988   3279   -669    343    381
ATOM   2828  O   ASP A 484      41.800   0.324  65.900  1.00 19.30           O  
ANISOU 2828  O   ASP A 484     2504   1745   3086   -814    309    328
ATOM   2829  CB  ASP A 484      41.908  -0.855  62.921  1.00 22.38           C  
ANISOU 2829  CB  ASP A 484     2800   2291   3413   -550    450    602
ATOM   2830  CG  ASP A 484      42.453  -1.837  61.871  1.00 26.52           C  
ANISOU 2830  CG  ASP A 484     3220   2971   3886   -464    485    707
ATOM   2831  OD1 ASP A 484      42.979  -2.905  62.258  1.00 18.61           O  
ANISOU 2831  OD1 ASP A 484     2158   2081   2832   -438    437    667
ATOM   2832  OD2 ASP A 484      42.449  -1.434  60.686  1.00 29.73           O1-
ANISOU 2832  OD2 ASP A 484     3617   3411   4270   -396    545    802
ATOM   2833  H   ASP A 484      40.153  -2.718  63.306  1.00  0.00           H  
ATOM   2834  HA  ASP A 484      42.396  -1.835  64.786  1.00  0.00           H  
ATOM   2835  HB3 ASP A 484      42.674  -0.091  63.062  1.00  0.00           H  
ATOM   2836  HB2 ASP A 484      41.046  -0.354  62.477  1.00  0.00           H  
ATOM   2837  N   THR A 485      39.696   0.029  65.083  1.00 14.89           N  
ANISOU 2837  N   THR A 485     2072   1120   2463   -565    347    363
ATOM   2838  CA  THR A 485      39.035   1.090  65.836  1.00 17.60           C  
ANISOU 2838  CA  THR A 485     2505   1349   2833   -591    326    293
ATOM   2839  C   THR A 485      38.895   0.761  67.335  1.00 19.41           C  
ANISOU 2839  C   THR A 485     2744   1580   3050   -643    251    166
ATOM   2840  O   THR A 485      39.141   1.649  68.146  1.00 17.40           O  
ANISOU 2840  O   THR A 485     2513   1260   2838   -735    226     94
ATOM   2841  CB  THR A 485      37.641   1.420  65.249  1.00 18.26           C  
ANISOU 2841  CB  THR A 485     2660   1389   2888   -448    358    322
ATOM   2842  OG1 THR A 485      37.805   1.882  63.924  1.00 20.58           O  
ANISOU 2842  OG1 THR A 485     2939   1689   3193   -396    433    442
ATOM   2843  CG2 THR A 485      36.860   2.496  66.006  1.00 15.93           C  
ANISOU 2843  CG2 THR A 485     2445    983   2625   -457    354    258
ATOM   2844  H   THR A 485      39.112  -0.506  64.456  1.00  0.00           H  
ATOM   2845  HA  THR A 485      39.656   1.983  65.755  1.00  0.00           H  
ATOM   2846  HB  THR A 485      37.029   0.522  65.211  1.00  0.00           H  
ATOM   2847  HG1 THR A 485      38.131   1.155  63.383  1.00  0.00           H  
ATOM   2848 HG21 THR A 485      35.981   2.817  65.447  1.00  0.00           H  
ATOM   2849 HG22 THR A 485      36.512   2.144  66.976  1.00  0.00           H  
ATOM   2850 HG23 THR A 485      37.500   3.361  66.173  1.00  0.00           H  
ATOM   2851  N   LEU A 486      38.575  -0.500  67.680  1.00 17.85           N  
ANISOU 2851  N   LEU A 486     2528   1457   2795   -581    222    135
ATOM   2852  CA  LEU A 486      38.555  -0.997  69.062  1.00 17.65           C  
ANISOU 2852  CA  LEU A 486     2505   1460   2743   -618    162     24
ATOM   2853  C   LEU A 486      39.937  -0.939  69.726  1.00 14.11           C  
ANISOU 2853  C   LEU A 486     1969   1076   2315   -777    129    -20
ATOM   2854  O   LEU A 486      40.030  -0.479  70.861  1.00 14.94           O  
ANISOU 2854  O   LEU A 486     2088   1178   2412   -850     81   -125
ATOM   2855  CB  LEU A 486      37.994  -2.436  69.107  1.00 16.23           C  
ANISOU 2855  CB  LEU A 486     2319   1348   2501   -529    154     19
ATOM   2856  CG  LEU A 486      36.455  -2.501  69.110  1.00 18.77           C  
ANISOU 2856  CG  LEU A 486     2710   1641   2781   -399    146      0
ATOM   2857  CD1 LEU A 486      35.957  -3.945  68.927  1.00 17.48           C  
ANISOU 2857  CD1 LEU A 486     2534   1538   2570   -320    143      7
ATOM   2858  CD2 LEU A 486      35.848  -1.848  70.368  1.00 15.55           C  
ANISOU 2858  CD2 LEU A 486     2349   1195   2364   -417    112    -94
ATOM   2859  H   LEU A 486      38.369  -1.179  66.959  1.00  0.00           H  
ATOM   2860  HA  LEU A 486      37.907  -0.334  69.638  1.00  0.00           H  
ATOM   2861  HB3 LEU A 486      38.348  -2.953  70.000  1.00  0.00           H  
ATOM   2862  HB2 LEU A 486      38.395  -3.003  68.266  1.00  0.00           H  
ATOM   2863  HG  LEU A 486      36.112  -1.937  68.242  1.00  0.00           H  
ATOM   2864 HD11 LEU A 486      35.114  -3.962  68.242  1.00  0.00           H  
ATOM   2865 HD12 LEU A 486      36.724  -4.597  68.510  1.00  0.00           H  
ATOM   2866 HD13 LEU A 486      35.628  -4.393  69.866  1.00  0.00           H  
ATOM   2867 HD21 LEU A 486      34.977  -2.387  70.742  1.00  0.00           H  
ATOM   2868 HD22 LEU A 486      36.568  -1.787  71.185  1.00  0.00           H  
ATOM   2869 HD23 LEU A 486      35.529  -0.831  70.142  1.00  0.00           H  
ATOM   2870  N   ILE A 487      40.981  -1.358  68.994  1.00 18.44           N  
ANISOU 2870  N   ILE A 487     2415   1712   2880   -828    156     61
ATOM   2871  CA  ILE A 487      42.378  -1.278  69.421  1.00 18.94           C  
ANISOU 2871  CA  ILE A 487     2352   1904   2942   -969    109     43
ATOM   2872  C   ILE A 487      42.878   0.173  69.605  1.00 17.33           C  
ANISOU 2872  C   ILE A 487     2160   1598   2827  -1083    107      4
ATOM   2873  O   ILE A 487      43.646   0.419  70.534  1.00 18.56           O  
ANISOU 2873  O   ILE A 487     2270   1810   2973  -1195     46    -97
ATOM   2874  CB  ILE A 487      43.292  -2.076  68.440  1.00 17.00           C  
ANISOU 2874  CB  ILE A 487     1969   1812   2678   -918    127    175
ATOM   2875  CG1 ILE A 487      43.064  -3.602  68.577  1.00 14.83           C  
ANISOU 2875  CG1 ILE A 487     1666   1666   2304   -749     99    199
ATOM   2876  CG2 ILE A 487      44.799  -1.743  68.474  1.00 17.15           C  
ANISOU 2876  CG2 ILE A 487     1834   1967   2714  -1081     92    182
ATOM   2877  CD1 ILE A 487      43.590  -4.236  69.877  1.00 14.33           C  
ANISOU 2877  CD1 ILE A 487     1546   1734   2165   -766     18    129
ATOM   2878  H   ILE A 487      40.820  -1.732  68.069  1.00  0.00           H  
ATOM   2879  HA  ILE A 487      42.435  -1.741  70.407  1.00  0.00           H  
ATOM   2880  HB  ILE A 487      42.962  -1.822  67.431  1.00  0.00           H  
ATOM   2881 HG13 ILE A 487      43.523  -4.111  67.729  1.00  0.00           H  
ATOM   2882 HG12 ILE A 487      41.999  -3.822  68.500  1.00  0.00           H  
ATOM   2883 HG21 ILE A 487      45.361  -2.407  67.816  1.00  0.00           H  
ATOM   2884 HG22 ILE A 487      45.003  -0.726  68.138  1.00  0.00           H  
ATOM   2885 HG23 ILE A 487      45.206  -1.850  69.477  1.00  0.00           H  
ATOM   2886 HD11 ILE A 487      43.483  -5.319  69.849  1.00  0.00           H  
ATOM   2887 HD12 ILE A 487      44.649  -4.029  70.028  1.00  0.00           H  
ATOM   2888 HD13 ILE A 487      43.044  -3.884  70.752  1.00  0.00           H  
ATOM   2889  N   HIS A 488      42.396   1.107  68.765  1.00 17.71           N  
ANISOU 2889  N   HIS A 488     2279   1514   2938  -1049    164     85
ATOM   2890  CA  HIS A 488      42.685   2.539  68.867  1.00 25.88           C  
ANISOU 2890  CA  HIS A 488     3343   2435   4054  -1154    170     65
ATOM   2891  C   HIS A 488      42.003   3.215  70.072  1.00 25.78           C  
ANISOU 2891  C   HIS A 488     3429   2331   4034  -1170    130    -86
ATOM   2892  O   HIS A 488      42.630   4.069  70.693  1.00 22.16           O  
ANISOU 2892  O   HIS A 488     2955   1845   3619  -1303    101   -172
ATOM   2893  CB  HIS A 488      42.325   3.242  67.547  1.00 23.23           C  
ANISOU 2893  CB  HIS A 488     3089   1990   3747  -1098    251    183
ATOM   2894  CG  HIS A 488      42.663   4.713  67.510  1.00 26.38           C  
ANISOU 2894  CG  HIS A 488     3526   2257   4239  -1213    276    177
ATOM   2895  ND1 HIS A 488      43.980   5.181  67.434  1.00 24.05           N  
ANISOU 2895  ND1 HIS A 488     3125   2000   4015  -1382    260    195
ATOM   2896  CD2 HIS A 488      41.809   5.794  67.556  1.00 28.92           C  
ANISOU 2896  CD2 HIS A 488     3974   2409   4604  -1184    322    155
ATOM   2897  CE1 HIS A 488      43.871   6.503  67.426  1.00 34.71           C  
ANISOU 2897  CE1 HIS A 488     4549   3192   5449  -1464    294    180
ATOM   2898  NE2 HIS A 488      42.607   6.921  67.489  1.00 33.95           N  
ANISOU 2898  NE2 HIS A 488     4598   2963   5338  -1342    338    155
ATOM   2899  H   HIS A 488      41.783   0.830  68.010  1.00  0.00           H  
ATOM   2900  HA  HIS A 488      43.764   2.641  69.003  1.00  0.00           H  
ATOM   2901  HB3 HIS A 488      41.262   3.124  67.337  1.00  0.00           H  
ATOM   2902  HB2 HIS A 488      42.852   2.764  66.721  1.00  0.00           H  
ATOM   2903  HD2 HIS A 488      40.732   5.852  67.614  1.00  0.00           H  
ATOM   2904  HE1 HIS A 488      44.718   7.171  67.364  1.00  0.00           H  
ATOM   2905  HE2 HIS A 488      42.282   7.880  67.472  1.00  0.00           H  
ATOM   2906  N   LEU A 489      40.760   2.818  70.400  1.00 18.93           N  
ANISOU 2906  N   LEU A 489     2656   1428   3107  -1033    134   -116
ATOM   2907  CA  LEU A 489      40.027   3.285  71.585  1.00 25.08           C  
ANISOU 2907  CA  LEU A 489     3524   2147   3859  -1021    107   -247
ATOM   2908  C   LEU A 489      40.713   2.874  72.897  1.00 26.02           C  
ANISOU 2908  C   LEU A 489     3577   2389   3921  -1127     28   -373
ATOM   2909  O   LEU A 489      40.758   3.674  73.830  1.00 21.59           O  
ANISOU 2909  O   LEU A 489     3056   1787   3361  -1210      1   -492
ATOM   2910  CB  LEU A 489      38.581   2.747  71.554  1.00 17.66           C  
ANISOU 2910  CB  LEU A 489     2657   1198   2856   -848    121   -235
ATOM   2911  CG  LEU A 489      37.678   3.431  70.510  1.00 20.99           C  
ANISOU 2911  CG  LEU A 489     3148   1518   3309   -739    193   -138
ATOM   2912  CD1 LEU A 489      36.410   2.588  70.260  1.00 17.57           C  
ANISOU 2912  CD1 LEU A 489     2734   1135   2808   -580    197   -107
ATOM   2913  CD2 LEU A 489      37.374   4.894  70.896  1.00 23.88           C  
ANISOU 2913  CD2 LEU A 489     3608   1735   3730   -767    230   -192
ATOM   2914  H   LEU A 489      40.293   2.126  69.828  1.00  0.00           H  
ATOM   2915  HA  LEU A 489      40.008   4.375  71.560  1.00  0.00           H  
ATOM   2916  HB3 LEU A 489      38.113   2.849  72.535  1.00  0.00           H  
ATOM   2917  HB2 LEU A 489      38.610   1.674  71.361  1.00  0.00           H  
ATOM   2918  HG  LEU A 489      38.212   3.476  69.562  1.00  0.00           H  
ATOM   2919 HD11 LEU A 489      35.519   3.194  70.121  1.00  0.00           H  
ATOM   2920 HD12 LEU A 489      36.521   1.985  69.359  1.00  0.00           H  
ATOM   2921 HD13 LEU A 489      36.206   1.899  71.081  1.00  0.00           H  
ATOM   2922 HD21 LEU A 489      36.312   5.129  70.872  1.00  0.00           H  
ATOM   2923 HD22 LEU A 489      37.728   5.139  71.898  1.00  0.00           H  
ATOM   2924 HD23 LEU A 489      37.865   5.578  70.206  1.00  0.00           H  
ATOM   2925  N   MET A 490      41.263   1.650  72.918  1.00 19.50           N  
ANISOU 2925  N   MET A 490     2651   1729   3031  -1124     -6   -348
ATOM   2926  CA  MET A 490      42.039   1.091  74.022  1.00 20.11           C  
ANISOU 2926  CA  MET A 490     2644   1980   3015  -1212    -89   -448
ATOM   2927  C   MET A 490      43.432   1.735  74.150  1.00 22.24           C  
ANISOU 2927  C   MET A 490     2806   2317   3327  -1382   -124   -475
ATOM   2928  O   MET A 490      43.894   1.929  75.273  1.00 23.76           O  
ANISOU 2928  O   MET A 490     2972   2592   3464  -1477   -192   -595
ATOM   2929  CB  MET A 490      42.127  -0.433  73.833  1.00 18.53           C  
ANISOU 2929  CB  MET A 490     2359   1956   2724  -1158   -114   -389
ATOM   2930  CG  MET A 490      40.766  -1.134  73.943  1.00 16.69           C  
ANISOU 2930  CG  MET A 490     2235   1649   2456  -1005    -81   -374
ATOM   2931  SD  MET A 490      40.789  -2.876  73.449  1.00 16.65           S  
ANISOU 2931  SD  MET A 490     2137   1830   2360   -855   -104   -268
ATOM   2932  CE  MET A 490      39.015  -3.126  73.199  1.00 23.54           C  
ANISOU 2932  CE  MET A 490     3152   2542   3250   -688    -42   -241
ATOM   2933  H   MET A 490      41.162   1.056  72.106  1.00  0.00           H  
ATOM   2934  HA  MET A 490      41.501   1.286  74.952  1.00  0.00           H  
ATOM   2935  HB3 MET A 490      42.792  -0.856  74.584  1.00  0.00           H  
ATOM   2936  HB2 MET A 490      42.572  -0.664  72.864  1.00  0.00           H  
ATOM   2937  HG3 MET A 490      40.018  -0.624  73.341  1.00  0.00           H  
ATOM   2938  HG2 MET A 490      40.405  -1.057  74.966  1.00  0.00           H  
ATOM   2939  HE1 MET A 490      38.802  -4.172  72.983  1.00  0.00           H  
ATOM   2940  HE2 MET A 490      38.465  -2.832  74.092  1.00  0.00           H  
ATOM   2941  HE3 MET A 490      38.660  -2.520  72.367  1.00  0.00           H  
ATOM   2942  N   ALA A 491      44.054   2.097  73.013  1.00 21.87           N  
ANISOU 2942  N   ALA A 491     2692   2243   3373  -1417    -75   -359
ATOM   2943  CA  ALA A 491      45.321   2.829  72.956  1.00 24.09           C  
ANISOU 2943  CA  ALA A 491     2870   2558   3724  -1577    -90   -365
ATOM   2944  C   ALA A 491      45.196   4.284  73.448  1.00 26.11           C  
ANISOU 2944  C   ALA A 491     3235   2643   4044  -1669    -93   -478
ATOM   2945  O   ALA A 491      46.081   4.740  74.170  1.00 28.15           O  
ANISOU 2945  O   ALA A 491     3436   2975   4284  -1810   -156   -588
ATOM   2946  CB  ALA A 491      45.884   2.774  71.529  1.00 24.01           C  
ANISOU 2946  CB  ALA A 491     2796   2511   3817  -1571    -13   -202
ATOM   2947  H   ALA A 491      43.626   1.881  72.123  1.00  0.00           H  
ATOM   2948  HA  ALA A 491      46.028   2.319  73.613  1.00  0.00           H  
ATOM   2949  HB1 ALA A 491      46.858   3.262  71.471  1.00  0.00           H  
ATOM   2950  HB2 ALA A 491      46.018   1.743  71.199  1.00  0.00           H  
ATOM   2951  HB3 ALA A 491      45.225   3.268  70.816  1.00  0.00           H  
ATOM   2952  N   LYS A 492      44.080   4.958  73.104  1.00 25.75           N  
ANISOU 2952  N   LYS A 492     3344   2382   4057  -1584    -25   -452
ATOM   2953  CA  LYS A 492      43.703   6.276  73.628  1.00 27.82           C  
ANISOU 2953  CA  LYS A 492     3724   2464   4384  -1656     -6   -545
ATOM   2954  C   LYS A 492      43.384   6.260  75.134  1.00 36.10           C  
ANISOU 2954  C   LYS A 492     4819   3561   5336  -1688    -73   -729
ATOM   2955  O   LYS A 492      43.681   7.243  75.812  1.00 31.04           O  
ANISOU 2955  O   LYS A 492     4218   2848   4728  -1817    -89   -848
ATOM   2956  CB  LYS A 492      42.496   6.841  72.850  1.00 32.86           C  
ANISOU 2956  CB  LYS A 492     4513   2900   5071  -1523     86   -468
ATOM   2957  CG  LYS A 492      42.821   7.368  71.440  1.00 38.09           C  
ANISOU 2957  CG  LYS A 492     5163   3473   5836  -1537    161   -306
ATOM   2958  CD  LYS A 492      41.671   8.179  70.815  1.00 42.28           C  
ANISOU 2958  CD  LYS A 492     5850   3800   6413  -1444    254   -266
ATOM   2959  CE  LYS A 492      40.341   7.410  70.701  1.00 40.28           C  
ANISOU 2959  CE  LYS A 492     5680   3552   6073  -1252    263   -283
ATOM   2960  NZ  LYS A 492      39.281   8.239  70.102  1.00 40.61           N1+
ANISOU 2960  NZ  LYS A 492     5824   3460   6147  -1123    364   -186
ATOM   2961  H   LYS A 492      43.414   4.521  72.480  1.00  0.00           H  
ATOM   2962  HA  LYS A 492      44.554   6.944  73.482  1.00  0.00           H  
ATOM   2963  HB3 LYS A 492      42.086   7.683  73.411  1.00  0.00           H  
ATOM   2964  HB2 LYS A 492      41.704   6.093  72.811  1.00  0.00           H  
ATOM   2965  HG3 LYS A 492      43.089   6.545  70.779  1.00  0.00           H  
ATOM   2966  HG2 LYS A 492      43.705   8.005  71.489  1.00  0.00           H  
ATOM   2967  HD3 LYS A 492      41.983   8.516  69.826  1.00  0.00           H  
ATOM   2968  HD2 LYS A 492      41.524   9.087  71.403  1.00  0.00           H  
ATOM   2969  HE3 LYS A 492      39.990   7.091  71.682  1.00  0.00           H  
ATOM   2970  HE2 LYS A 492      40.472   6.510  70.099  1.00  0.00           H  
ATOM   2971  HZ1 LYS A 492      39.555   8.505  69.162  1.00  0.00           H  
ATOM   2972  HZ2 LYS A 492      38.420   7.714  70.059  1.00  0.00           H  
ATOM   2973  HZ3 LYS A 492      39.142   9.071  70.657  1.00  0.00           H  
ATOM   2974  N   ALA A 493      42.818   5.144  75.630  1.00 26.71           N  
ANISOU 2974  N   ALA A 493     3628   2496   4024  -1574   -109   -751
ATOM   2975  CA  ALA A 493      42.540   4.901  77.048  1.00 29.12           C  
ANISOU 2975  CA  ALA A 493     3976   2874   4216  -1582   -171   -908
ATOM   2976  C   ALA A 493      43.797   4.615  77.896  1.00 28.80           C  
ANISOU 2976  C   ALA A 493     3788   3065   4088  -1724   -272   -990
ATOM   2977  O   ALA A 493      43.682   4.569  79.121  1.00 29.81           O  
ANISOU 2977  O   ALA A 493     3932   3288   4105  -1750   -334  -1123
ATOM   2978  CB  ALA A 493      41.523   3.755  77.172  1.00 24.98           C  
ANISOU 2978  CB  ALA A 493     3499   2398   3594  -1406   -167   -885
ATOM   2979  H   ALA A 493      42.583   4.389  75.000  1.00  0.00           H  
ATOM   2980  HA  ALA A 493      42.077   5.800  77.457  1.00  0.00           H  
ATOM   2981  HB1 ALA A 493      41.228   3.598  78.210  1.00  0.00           H  
ATOM   2982  HB2 ALA A 493      40.615   3.972  76.608  1.00  0.00           H  
ATOM   2983  HB3 ALA A 493      41.926   2.813  76.802  1.00  0.00           H  
ATOM   2984  N   GLY A 494      44.966   4.456  77.250  1.00 29.04           N  
ANISOU 2984  N   GLY A 494     3667   3210   4158  -1805   -287   -901
ATOM   2985  CA  GLY A 494      46.260   4.322  77.913  1.00 30.78           C  
ANISOU 2985  CA  GLY A 494     3722   3673   4300  -1938   -380   -956
ATOM   2986  C   GLY A 494      46.621   2.865  78.235  1.00 29.45           C  
ANISOU 2986  C   GLY A 494     3412   3798   3981  -1862   -443   -897
ATOM   2987  O   GLY A 494      47.575   2.652  78.983  1.00 31.01           O  
ANISOU 2987  O   GLY A 494     3464   4238   4082  -1943   -527   -933
ATOM   2988  H   GLY A 494      44.977   4.509  76.241  1.00  0.00           H  
ATOM   2989  HA3 GLY A 494      46.294   4.918  78.826  1.00  0.00           H  
ATOM   2990  HA2 GLY A 494      47.024   4.725  77.248  1.00  0.00           H  
ATOM   2991  N   LEU A 495      45.896   1.870  77.687  1.00 26.81           N  
ANISOU 2991  N   LEU A 495     3113   3453   3621  -1704   -404   -800
ATOM   2992  CA  LEU A 495      46.225   0.449  77.833  1.00 25.61           C  
ANISOU 2992  CA  LEU A 495     2829   3568   3336  -1618   -453   -721
ATOM   2993  C   LEU A 495      47.514   0.093  77.073  1.00 26.25           C  
ANISOU 2993  C   LEU A 495     2710   3838   3427  -1667   -469   -600
ATOM   2994  O   LEU A 495      47.730   0.598  75.970  1.00 26.46           O  
ANISOU 2994  O   LEU A 495     2722   3744   3585  -1718   -408   -529
ATOM   2995  CB  LEU A 495      45.063  -0.431  77.310  1.00 22.88           C  
ANISOU 2995  CB  LEU A 495     2569   3137   2988  -1458   -397   -639
ATOM   2996  CG  LEU A 495      43.716  -0.283  78.050  1.00 23.95           C  
ANISOU 2996  CG  LEU A 495     2863   3172   3066  -1366   -391   -732
ATOM   2997  CD1 LEU A 495      42.666  -1.246  77.454  1.00 21.46           C  
ANISOU 2997  CD1 LEU A 495     2603   2808   2744  -1223   -342   -642
ATOM   2998  CD2 LEU A 495      43.848  -0.463  79.576  1.00 30.19           C  
ANISOU 2998  CD2 LEU A 495     3597   4183   3692  -1374   -482   -826
ATOM   2999  H   LEU A 495      45.124   2.091  77.073  1.00  0.00           H  
ATOM   3000  HA  LEU A 495      46.389   0.243  78.892  1.00  0.00           H  
ATOM   3001  HB3 LEU A 495      45.365  -1.475  77.361  1.00  0.00           H  
ATOM   3002  HB2 LEU A 495      44.910  -0.234  76.249  1.00  0.00           H  
ATOM   3003  HG  LEU A 495      43.351   0.730  77.876  1.00  0.00           H  
ATOM   3004 HD11 LEU A 495      42.290  -1.959  78.187  1.00  0.00           H  
ATOM   3005 HD12 LEU A 495      41.810  -0.694  77.064  1.00  0.00           H  
ATOM   3006 HD13 LEU A 495      43.072  -1.840  76.635  1.00  0.00           H  
ATOM   3007 HD21 LEU A 495      42.975  -0.940  80.021  1.00  0.00           H  
ATOM   3008 HD22 LEU A 495      44.713  -1.072  79.840  1.00  0.00           H  
ATOM   3009 HD23 LEU A 495      43.964   0.504  80.067  1.00  0.00           H  
ATOM   3010  N   THR A 496      48.313  -0.813  77.658  1.00 28.00           N  
ANISOU 3010  N   THR A 496     2769   4363   3505  -1630   -542   -559
ATOM   3011  CA  THR A 496      49.459  -1.464  77.011  1.00 28.16           C  
ANISOU 3011  CA  THR A 496     2593   4588   3518  -1626   -546   -415
ATOM   3012  C   THR A 496      48.993  -2.418  75.888  1.00 24.98           C  
ANISOU 3012  C   THR A 496     2190   4135   3165  -1490   -470   -255
ATOM   3013  O   THR A 496      47.826  -2.806  75.876  1.00 23.05           O  
ANISOU 3013  O   THR A 496     2078   3747   2933  -1404   -434   -262
ATOM   3014  CB  THR A 496      50.274  -2.298  78.042  1.00 28.48           C  
ANISOU 3014  CB  THR A 496     2462   4977   3382  -1571   -629   -379
ATOM   3015  OG1 THR A 496      49.583  -3.450  78.495  1.00 26.68           O  
ANISOU 3015  OG1 THR A 496     2248   4838   3050  -1382   -629   -310
ATOM   3016  CG2 THR A 496      50.738  -1.481  79.258  1.00 30.91           C  
ANISOU 3016  CG2 THR A 496     2774   5355   3615  -1702   -708   -549
ATOM   3017  H   THR A 496      48.063  -1.169  78.571  1.00  0.00           H  
ATOM   3018  HA  THR A 496      50.101  -0.696  76.577  1.00  0.00           H  
ATOM   3019  HB  THR A 496      51.174  -2.662  77.544  1.00  0.00           H  
ATOM   3020  HG1 THR A 496      48.917  -3.172  79.129  1.00  0.00           H  
ATOM   3021 HG21 THR A 496      51.358  -2.087  79.921  1.00  0.00           H  
ATOM   3022 HG22 THR A 496      51.334  -0.623  78.946  1.00  0.00           H  
ATOM   3023 HG23 THR A 496      49.901  -1.106  79.846  1.00  0.00           H  
ATOM   3024  N   LEU A 497      49.905  -2.804  74.977  1.00 25.34           N  
ANISOU 3024  N   LEU A 497     2090   4301   3236  -1467   -441   -111
ATOM   3025  CA  LEU A 497      49.617  -3.732  73.871  1.00 27.10           C  
ANISOU 3025  CA  LEU A 497     2309   4486   3500  -1327   -361     44
ATOM   3026  C   LEU A 497      49.074  -5.103  74.320  1.00 21.95           C  
ANISOU 3026  C   LEU A 497     1642   3955   2741  -1143   -374    108
ATOM   3027  O   LEU A 497      48.218  -5.648  73.627  1.00 24.41           O  
ANISOU 3027  O   LEU A 497     2098   4082   3093   -992   -300    148
ATOM   3028  CB  LEU A 497      50.868  -3.911  72.982  1.00 29.44           C  
ANISOU 3028  CB  LEU A 497     2447   4920   3820  -1304   -322    191
ATOM   3029  CG  LEU A 497      51.140  -2.730  72.024  1.00 29.56           C  
ANISOU 3029  CG  LEU A 497     2503   4744   3984  -1396   -240    218
ATOM   3030  CD1 LEU A 497      52.546  -2.835  71.394  1.00 32.21           C  
ANISOU 3030  CD1 LEU A 497     2678   5242   4317  -1339   -197    376
ATOM   3031  CD2 LEU A 497      50.029  -2.577  70.959  1.00 27.08           C  
ANISOU 3031  CD2 LEU A 497     2358   4188   3745  -1329   -161    237
ATOM   3032  H   LEU A 497      50.851  -2.454  75.031  1.00  0.00           H  
ATOM   3033  HA  LEU A 497      48.824  -3.273  73.279  1.00  0.00           H  
ATOM   3034  HB3 LEU A 497      50.776  -4.815  72.377  1.00  0.00           H  
ATOM   3035  HB2 LEU A 497      51.732  -4.078  73.628  1.00  0.00           H  
ATOM   3036  HG  LEU A 497      51.138  -1.820  72.626  1.00  0.00           H  
ATOM   3037 HD11 LEU A 497      53.119  -1.926  71.578  1.00  0.00           H  
ATOM   3038 HD12 LEU A 497      53.121  -3.664  71.808  1.00  0.00           H  
ATOM   3039 HD13 LEU A 497      52.519  -2.985  70.315  1.00  0.00           H  
ATOM   3040 HD21 LEU A 497      50.414  -2.556  69.940  1.00  0.00           H  
ATOM   3041 HD22 LEU A 497      49.301  -3.388  71.000  1.00  0.00           H  
ATOM   3042 HD23 LEU A 497      49.484  -1.646  71.108  1.00  0.00           H  
ATOM   3043  N   GLN A 498      49.524  -5.604  75.484  1.00 23.22           N  
ANISOU 3043  N   GLN A 498     1696   4359   2767  -1083   -442    116
ATOM   3044  CA  GLN A 498      48.991  -6.811  76.116  1.00 22.14           C  
ANISOU 3044  CA  GLN A 498     1564   4315   2532   -872   -438    186
ATOM   3045  C   GLN A 498      47.528  -6.636  76.564  1.00 23.67           C  
ANISOU 3045  C   GLN A 498     1976   4284   2734   -844   -432     64
ATOM   3046  O   GLN A 498      46.701  -7.486  76.240  1.00 19.88           O  
ANISOU 3046  O   GLN A 498     1614   3669   2272   -664   -362    122
ATOM   3047  CB  GLN A 498      49.919  -7.243  77.272  1.00 23.87           C  
ANISOU 3047  CB  GLN A 498     1636   4835   2596   -813   -502    225
ATOM   3048  CG  GLN A 498      49.457  -8.514  78.015  1.00 32.21           C  
ANISOU 3048  CG  GLN A 498     2690   5993   3554   -576   -482    327
ATOM   3049  CD  GLN A 498      50.460  -8.978  79.072  1.00 35.42           C  
ANISOU 3049  CD  GLN A 498     2985   6670   3803   -509   -519    370
ATOM   3050  OE1 GLN A 498      50.987  -8.172  79.835  1.00 37.55           O  
ANISOU 3050  OE1 GLN A 498     3225   7034   4009   -664   -597    246
ATOM   3051  NE2 GLN A 498      50.703 -10.288  79.147  1.00 36.13           N  
ANISOU 3051  NE2 GLN A 498     3024   6873   3832   -274   -449    547
ATOM   3052  H   GLN A 498      50.217  -5.092  76.011  1.00  0.00           H  
ATOM   3053  HA  GLN A 498      49.009  -7.606  75.367  1.00  0.00           H  
ATOM   3054  HB3 GLN A 498      50.023  -6.420  77.982  1.00  0.00           H  
ATOM   3055  HB2 GLN A 498      50.917  -7.416  76.865  1.00  0.00           H  
ATOM   3056  HG3 GLN A 498      49.282  -9.317  77.297  1.00  0.00           H  
ATOM   3057  HG2 GLN A 498      48.510  -8.335  78.524  1.00  0.00           H  
ATOM   3058 HE22 GLN A 498      51.349 -10.639  79.839  1.00  0.00           H  
ATOM   3059 HE21 GLN A 498      50.257 -10.932  78.512  1.00  0.00           H  
ATOM   3060  N   GLN A 499      47.238  -5.524  77.262  1.00 22.00           N  
ANISOU 3060  N   GLN A 499     1816   4034   2510  -1027   -499   -109
ATOM   3061  CA  GLN A 499      45.902  -5.141  77.724  1.00 22.18           C  
ANISOU 3061  CA  GLN A 499     2040   3854   2536  -1004   -488   -228
ATOM   3062  C   GLN A 499      44.900  -4.859  76.588  1.00 22.14           C  
ANISOU 3062  C   GLN A 499     2202   3538   2671   -952   -389   -205
ATOM   3063  O   GLN A 499      43.728  -5.190  76.746  1.00 18.31           O  
ANISOU 3063  O   GLN A 499     1860   2908   2190   -833   -349   -218
ATOM   3064  CB  GLN A 499      46.012  -3.928  78.666  1.00 22.65           C  
ANISOU 3064  CB  GLN A 499     2141   3892   2571  -1208   -555   -427
ATOM   3065  CG  GLN A 499      46.617  -4.259  80.043  1.00 25.67           C  
ANISOU 3065  CG  GLN A 499     2423   4536   2792  -1201   -638   -473
ATOM   3066  CD  GLN A 499      46.883  -2.999  80.871  1.00 26.46           C  
ANISOU 3066  CD  GLN A 499     2606   4547   2902  -1358   -672   -659
ATOM   3067  OE1 GLN A 499      47.369  -1.997  80.350  1.00 28.47           O  
ANISOU 3067  OE1 GLN A 499     2919   4607   3291  -1491   -641   -717
ATOM   3068  NE2 GLN A 499      46.600  -3.053  82.174  1.00 29.64           N  
ANISOU 3068  NE2 GLN A 499     3012   5090   3160  -1329   -728   -742
ATOM   3069  H   GLN A 499      47.980  -4.869  77.469  1.00  0.00           H  
ATOM   3070  HA  GLN A 499      45.503  -5.980  78.298  1.00  0.00           H  
ATOM   3071  HB3 GLN A 499      45.027  -3.483  78.821  1.00  0.00           H  
ATOM   3072  HB2 GLN A 499      46.615  -3.165  78.175  1.00  0.00           H  
ATOM   3073  HG3 GLN A 499      47.562  -4.789  79.927  1.00  0.00           H  
ATOM   3074  HG2 GLN A 499      45.950  -4.931  80.586  1.00  0.00           H  
ATOM   3075 HE22 GLN A 499      46.771  -2.249  82.760  1.00  0.00           H  
ATOM   3076 HE21 GLN A 499      46.214  -3.892  82.582  1.00  0.00           H  
ATOM   3077  N   GLN A 500      45.379  -4.291  75.466  1.00 18.86           N  
ANISOU 3077  N   GLN A 500     1758   3042   2364  -1041   -349   -163
ATOM   3078  CA  GLN A 500      44.618  -4.072  74.234  1.00 17.46           C  
ANISOU 3078  CA  GLN A 500     1722   2606   2304   -993   -258   -130
ATOM   3079  C   GLN A 500      44.139  -5.389  73.598  1.00 18.73           C  
ANISOU 3079  C   GLN A 500     1916   2750   2451   -771   -199    -13
ATOM   3080  O   GLN A 500      42.955  -5.509  73.291  1.00 15.22           O  
ANISOU 3080  O   GLN A 500     1614   2138   2031   -684   -159    -36
ATOM   3081  CB  GLN A 500      45.462  -3.268  73.221  1.00 23.16           C  
ANISOU 3081  CB  GLN A 500     2387   3278   3133  -1122   -218    -83
ATOM   3082  CG  GLN A 500      45.675  -1.785  73.580  1.00 19.81           C  
ANISOU 3082  CG  GLN A 500     2017   2725   2783  -1334   -230   -213
ATOM   3083  CD  GLN A 500      46.687  -1.104  72.655  1.00 27.57           C  
ANISOU 3083  CD  GLN A 500     2923   3682   3872  -1417   -184   -143
ATOM   3084  OE1 GLN A 500      46.760  -1.408  71.468  1.00 26.83           O  
ANISOU 3084  OE1 GLN A 500     2792   3581   3821  -1358   -118     -6
ATOM   3085  NE2 GLN A 500      47.465  -0.160  73.184  1.00 23.20           N  
ANISOU 3085  NE2 GLN A 500     2343   3115   3358  -1554   -218   -234
ATOM   3086  H   GLN A 500      46.353  -4.016  75.437  1.00  0.00           H  
ATOM   3087  HA  GLN A 500      43.733  -3.484  74.488  1.00  0.00           H  
ATOM   3088  HB3 GLN A 500      44.986  -3.309  72.241  1.00  0.00           H  
ATOM   3089  HB2 GLN A 500      46.430  -3.756  73.098  1.00  0.00           H  
ATOM   3090  HG3 GLN A 500      45.996  -1.678  74.613  1.00  0.00           H  
ATOM   3091  HG2 GLN A 500      44.737  -1.245  73.495  1.00  0.00           H  
ATOM   3092 HE22 GLN A 500      48.137   0.320  72.603  1.00  0.00           H  
ATOM   3093 HE21 GLN A 500      47.400   0.080  74.166  1.00  0.00           H  
ATOM   3094  N  AHIS A 501      45.064  -6.353  73.438  0.55 16.35           N  
ANISOU 3094  N  AHIS A 501     1480   2620   2111   -683   -189    108
ATOM   3095  N  BHIS A 501      45.070  -6.415  73.436  0.45 16.30           N  
ANISOU 3095  N  BHIS A 501     1476   2613   2103   -676   -188    108
ATOM   3096  CA AHIS A 501      44.805  -7.674  72.857  0.55 16.70           C  
ANISOU 3096  CA AHIS A 501     1556   2645   2144   -480   -123    208
ATOM   3097  CA BHIS A 501      44.597  -7.650  72.809  0.45 15.32           C  
ANISOU 3097  CA BHIS A 501     1400   2445   1976   -476   -118    202
ATOM   3098  C  AHIS A 501      43.914  -8.558  73.744  0.55 14.36           C  
ANISOU 3098  C  AHIS A 501     1343   2323   1790   -370   -130    176
ATOM   3099  C  BHIS A 501      43.863  -8.559  73.799  0.45 14.37           C  
ANISOU 3099  C  BHIS A 501     1334   2342   1785   -352   -127    190
ATOM   3100  O  AHIS A 501      43.027  -9.230  73.216  0.55 13.08           O  
ANISOU 3100  O  AHIS A 501     1297   2014   1660   -268    -75    182
ATOM   3101  O  BHIS A 501      43.072  -9.410  73.392  0.45 13.71           O  
ANISOU 3101  O  BHIS A 501     1338   2148   1721   -220    -65    224
ATOM   3102  CB AHIS A 501      46.140  -8.387  72.559  0.55 17.34           C  
ANISOU 3102  CB AHIS A 501     1473   2935   2182   -395   -105    341
ATOM   3103  CB BHIS A 501      45.747  -8.416  72.123  0.45 17.33           C  
ANISOU 3103  CB BHIS A 501     1516   2853   2216   -391    -78    340
ATOM   3104  CG AHIS A 501      47.055  -7.680  71.587  0.55 17.62           C  
ANISOU 3104  CG AHIS A 501     1397   3033   2266   -502    -95    391
ATOM   3105  CG BHIS A 501      46.854  -8.847  73.040  0.45 16.94           C  
ANISOU 3105  CG BHIS A 501     1292   3071   2074   -377   -130    398
ATOM   3106  ND1AHIS A 501      48.395  -8.007  71.462  0.55 18.53           N  
ANISOU 3106  ND1AHIS A 501     1588   2978   2475   -565    -45    382
ATOM   3107  ND1BHIS A 501      46.639  -9.557  74.203  0.45 17.08           N  
ANISOU 3107  ND1BHIS A 501     1299   3189   2000   -285   -161    400
ATOM   3108  CD2AHIS A 501      46.845  -6.643  70.702  0.55 20.35           C  
ANISOU 3108  CD2AHIS A 501     1546   3608   2578   -556   -123    464
ATOM   3109  CD2BHIS A 501      48.197  -8.709  72.932  0.45 18.46           C  
ANISOU 3109  CD2BHIS A 501     1295   3475   2242   -430   -150    475
ATOM   3110  CE1AHIS A 501      48.921  -7.176  70.558  0.55 17.74           C  
ANISOU 3110  CE1AHIS A 501     1352   2984   2404   -655    -35    450
ATOM   3111  CE1BHIS A 501      47.797  -9.810  74.784  0.45 18.64           C  
ANISOU 3111  CE1BHIS A 501     1311   3659   2114   -277   -204    475
ATOM   3112  NE2AHIS A 501      48.039  -6.323  70.053  0.55 21.05           N  
ANISOU 3112  NE2AHIS A 501     1600   3648   2750   -658    -85    496
ATOM   3113  NE2BHIS A 501      48.760  -9.309  74.030  0.45 20.29           N  
ANISOU 3113  NE2BHIS A 501     1403   3944   2362   -369   -201    518
ATOM   3114  H  AHIS A 501      46.021  -6.170  73.711  0.55  0.00           H  
ATOM   3115  H  BHIS A 501      46.049  -6.290  73.649  0.45  0.00           H  
ATOM   3116  HA AHIS A 501      44.279  -7.525  71.911  0.55  0.00           H  
ATOM   3117  HA BHIS A 501      43.884  -7.370  72.034  0.45  0.00           H  
ATOM   3118  HB3AHIS A 501      45.944  -9.381  72.154  0.55  0.00           H  
ATOM   3119  HB3BHIS A 501      46.160  -7.804  71.321  0.45  0.00           H  
ATOM   3120  HB2AHIS A 501      46.692  -8.538  73.489  0.55  0.00           H  
ATOM   3121  HB2BHIS A 501      45.343  -9.289  71.610  0.45  0.00           H  
ATOM   3122  HD1AHIS A 501      48.888  -8.725  71.972  0.55  0.00           H  
ATOM   3123  HD1BHIS A 501      45.698  -9.798  74.481  0.45  0.00           H  
ATOM   3124  HD2AHIS A 501      45.938  -6.096  70.494  0.55  0.00           H  
ATOM   3125  HD2BHIS A 501      48.620  -8.196  72.081  0.45  0.00           H  
ATOM   3126  HE1AHIS A 501      49.961  -7.196  70.267  0.55  0.00           H  
ATOM   3127  HE1BHIS A 501      47.825 -10.347  75.721  0.45  0.00           H  
ATOM   3128  N   GLN A 502      44.148  -8.519  75.068  1.00 15.89           N  
ANISOU 3128  N   GLN A 502     1470   2674   1893   -400   -200    140
ATOM   3129  CA  GLN A 502      43.344  -9.209  76.078  1.00 15.48           C  
ANISOU 3129  CA  GLN A 502     1474   2636   1771   -285   -201    135
ATOM   3130  C   GLN A 502      41.899  -8.700  76.138  1.00 14.40           C  
ANISOU 3130  C   GLN A 502     1509   2280   1681   -310   -185     32
ATOM   3131  O   GLN A 502      40.984  -9.519  76.129  1.00 13.68           O  
ANISOU 3131  O   GLN A 502     1500   2097   1598   -190   -135     61
ATOM   3132  CB  GLN A 502      44.019  -9.110  77.461  1.00 17.67           C  
ANISOU 3132  CB  GLN A 502     1636   3160   1917   -318   -285    113
ATOM   3133  CG  GLN A 502      45.220 -10.063  77.622  1.00 18.19           C  
ANISOU 3133  CG  GLN A 502     1515   3485   1912   -234   -291    254
ATOM   3134  CD  GLN A 502      45.945  -9.906  78.962  1.00 19.87           C  
ANISOU 3134  CD  GLN A 502     1599   3983   1966   -236   -377    249
ATOM   3135  OE1 GLN A 502      45.654  -9.008  79.750  1.00 20.17           O  
ANISOU 3135  OE1 GLN A 502     1698   4026   1940   -304   -434    126
ATOM   3136  NE2 GLN A 502      46.912 -10.786  79.223  1.00 22.55           N  
ANISOU 3136  NE2 GLN A 502     1758   4580   2230   -148   -383    388
ATOM   3137  H   GLN A 502      44.912  -7.956  75.420  1.00  0.00           H  
ATOM   3138  HA  GLN A 502      43.300 -10.263  75.795  1.00  0.00           H  
ATOM   3139  HB3 GLN A 502      43.294  -9.340  78.244  1.00  0.00           H  
ATOM   3140  HB2 GLN A 502      44.329  -8.078  77.636  1.00  0.00           H  
ATOM   3141  HG3 GLN A 502      45.941  -9.902  76.821  1.00  0.00           H  
ATOM   3142  HG2 GLN A 502      44.881 -11.095  77.529  1.00  0.00           H  
ATOM   3143 HE22 GLN A 502      47.425 -10.729  80.091  1.00  0.00           H  
ATOM   3144 HE21 GLN A 502      47.130 -11.519  78.564  1.00  0.00           H  
ATOM   3145  N   ARG A 503      41.722  -7.368  76.166  1.00 16.60           N  
ANISOU 3145  N   ARG A 503     1838   2470   1998   -463   -217    -81
ATOM   3146  CA  ARG A 503      40.412  -6.723  76.209  1.00 14.86           C  
ANISOU 3146  CA  ARG A 503     1774   2054   1818   -470   -193   -168
ATOM   3147  C   ARG A 503      39.605  -6.898  74.911  1.00 14.15           C  
ANISOU 3147  C   ARG A 503     1764   1788   1823   -402   -118   -114
ATOM   3148  O   ARG A 503      38.393  -7.080  74.996  1.00 14.79           O  
ANISOU 3148  O   ARG A 503     1943   1759   1918   -329    -85   -127
ATOM   3149  CB  ARG A 503      40.577  -5.247  76.609  1.00 15.98           C  
ANISOU 3149  CB  ARG A 503     1962   2129   1981   -640   -228   -302
ATOM   3150  CG  ARG A 503      39.247  -4.505  76.792  1.00 14.33           C  
ANISOU 3150  CG  ARG A 503     1914   1732   1800   -623   -193   -387
ATOM   3151  CD  ARG A 503      39.447  -3.081  77.317  1.00 15.75           C  
ANISOU 3151  CD  ARG A 503     2155   1827   2000   -785   -212   -531
ATOM   3152  NE  ARG A 503      38.166  -2.448  77.653  1.00 16.69           N  
ANISOU 3152  NE  ARG A 503     2433   1764   2145   -743   -162   -601
ATOM   3153  CZ  ARG A 503      37.488  -2.574  78.806  1.00 17.28           C  
ANISOU 3153  CZ  ARG A 503     2562   1873   2129   -685   -175   -673
ATOM   3154  NH1 ARG A 503      37.947  -3.305  79.832  1.00 16.11           N  
ANISOU 3154  NH1 ARG A 503     2325   1942   1854   -662   -240   -680
ATOM   3155  NH2 ARG A 503      36.317  -1.943  78.930  1.00 19.30           N1+
ANISOU 3155  NH2 ARG A 503     2940   1975   2417   -617   -120   -707
ATOM   3156  H   ARG A 503      42.525  -6.752  76.168  1.00  0.00           H  
ATOM   3157  HA  ARG A 503      39.847  -7.205  77.008  1.00  0.00           H  
ATOM   3158  HB3 ARG A 503      41.182  -4.726  75.866  1.00  0.00           H  
ATOM   3159  HB2 ARG A 503      41.135  -5.200  77.546  1.00  0.00           H  
ATOM   3160  HG3 ARG A 503      38.539  -5.068  77.401  1.00  0.00           H  
ATOM   3161  HG2 ARG A 503      38.793  -4.425  75.805  1.00  0.00           H  
ATOM   3162  HD3 ARG A 503      39.837  -2.477  76.504  1.00  0.00           H  
ATOM   3163  HD2 ARG A 503      40.185  -3.024  78.117  1.00  0.00           H  
ATOM   3164  HE  ARG A 503      37.759  -1.873  76.922  1.00  0.00           H  
ATOM   3165 HH12 ARG A 503      37.423  -3.345  80.698  1.00  0.00           H  
ATOM   3166 HH11 ARG A 503      38.831  -3.787  79.758  1.00  0.00           H  
ATOM   3167 HH22 ARG A 503      35.806  -1.966  79.802  1.00  0.00           H  
ATOM   3168 HH21 ARG A 503      35.952  -1.405  78.151  1.00  0.00           H  
ATOM   3169  N   LEU A 504      40.284  -6.888  73.749  1.00 12.50           N  
ANISOU 3169  N   LEU A 504     1504   1577   1670   -424    -93    -50
ATOM   3170  CA  LEU A 504      39.690  -7.181  72.443  1.00 11.43           C  
ANISOU 3170  CA  LEU A 504     1429   1321   1594   -349    -28      1
ATOM   3171  C   LEU A 504      39.114  -8.608  72.383  1.00 14.60           C  
ANISOU 3171  C   LEU A 504     1852   1728   1967   -206      4     44
ATOM   3172  O   LEU A 504      37.974  -8.771  71.951  1.00 10.02           O  
ANISOU 3172  O   LEU A 504     1359   1036   1414   -158     36     27
ATOM   3173  CB  LEU A 504      40.735  -6.921  71.332  1.00 11.79           C  
ANISOU 3173  CB  LEU A 504     1399   1405   1677   -372      0     77
ATOM   3174  CG  LEU A 504      40.225  -7.104  69.882  1.00 12.44           C  
ANISOU 3174  CG  LEU A 504     1536   1395   1793   -288     64    123
ATOM   3175  CD1 LEU A 504      39.137  -6.073  69.512  1.00 13.55           C  
ANISOU 3175  CD1 LEU A 504     1786   1382   1979   -316     80     77
ATOM   3176  CD2 LEU A 504      41.390  -7.117  68.873  1.00 11.68           C  
ANISOU 3176  CD2 LEU A 504     1358   1367   1714   -292     98    206
ATOM   3177  H   LEU A 504      41.279  -6.705  73.754  1.00  0.00           H  
ATOM   3178  HA  LEU A 504      38.859  -6.487  72.306  1.00  0.00           H  
ATOM   3179  HB3 LEU A 504      41.585  -7.583  71.500  1.00  0.00           H  
ATOM   3180  HB2 LEU A 504      41.125  -5.907  71.432  1.00  0.00           H  
ATOM   3181  HG  LEU A 504      39.778  -8.094  69.809  1.00  0.00           H  
ATOM   3182 HD11 LEU A 504      39.325  -5.589  68.553  1.00  0.00           H  
ATOM   3183 HD12 LEU A 504      38.160  -6.552  69.442  1.00  0.00           H  
ATOM   3184 HD13 LEU A 504      39.056  -5.281  70.256  1.00  0.00           H  
ATOM   3185 HD21 LEU A 504      41.251  -7.906  68.134  1.00  0.00           H  
ATOM   3186 HD22 LEU A 504      41.483  -6.176  68.333  1.00  0.00           H  
ATOM   3187 HD23 LEU A 504      42.349  -7.304  69.357  1.00  0.00           H  
ATOM   3188  N   ALA A 505      39.889  -9.593  72.872  1.00 15.56           N  
ANISOU 3188  N   ALA A 505     1890   1985   2038   -142      1    105
ATOM   3189  CA  ALA A 505      39.476 -10.991  72.994  1.00 10.93           C  
ANISOU 3189  CA  ALA A 505     1328   1384   1442     -7     53    158
ATOM   3190  C   ALA A 505      38.297 -11.189  73.962  1.00 10.52           C  
ANISOU 3190  C   ALA A 505     1351   1272   1373     20     51    115
ATOM   3191  O   ALA A 505      37.367 -11.910  73.615  1.00 11.20           O  
ANISOU 3191  O   ALA A 505     1507   1251   1495     77    100    117
ATOM   3192  CB  ALA A 505      40.682 -11.849  73.404  1.00 11.80           C  
ANISOU 3192  CB  ALA A 505     1330   1653   1500     75     65    253
ATOM   3193  H   ALA A 505      40.817  -9.374  73.208  1.00  0.00           H  
ATOM   3194  HA  ALA A 505      39.150 -11.323  72.005  1.00  0.00           H  
ATOM   3195  HB1 ALA A 505      40.410 -12.903  73.476  1.00  0.00           H  
ATOM   3196  HB2 ALA A 505      41.484 -11.769  72.670  1.00  0.00           H  
ATOM   3197  HB3 ALA A 505      41.088 -11.544  74.369  1.00  0.00           H  
ATOM   3198  N   GLN A 506      38.333 -10.513  75.125  1.00 11.45           N  
ANISOU 3198  N   GLN A 506     1451   1469   1432    -29     -6     71
ATOM   3199  CA  GLN A 506      37.274 -10.524  76.139  1.00 14.05           C  
ANISOU 3199  CA  GLN A 506     1845   1764   1731      2     -5     34
ATOM   3200  C   GLN A 506      35.923  -9.980  75.641  1.00 14.27           C  
ANISOU 3200  C   GLN A 506     1975   1624   1822    -24     18    -25
ATOM   3201  O   GLN A 506      34.897 -10.581  75.952  1.00 10.02           O  
ANISOU 3201  O   GLN A 506     1485   1024   1297     37     56    -13
ATOM   3202  CB  GLN A 506      37.744  -9.753  77.388  1.00 16.10           C  
ANISOU 3202  CB  GLN A 506     2072   2146   1898    -58    -74    -31
ATOM   3203  CG  GLN A 506      38.788 -10.507  78.236  1.00 13.41           C  
ANISOU 3203  CG  GLN A 506     1608   2026   1461    -15   -106     37
ATOM   3204  CD  GLN A 506      39.503  -9.596  79.241  1.00 23.93           C  
ANISOU 3204  CD  GLN A 506     2882   3504   2706   -134   -197    -56
ATOM   3205  OE1 GLN A 506      38.965  -8.580  79.673  1.00 20.23           O  
ANISOU 3205  OE1 GLN A 506     2486   2941   2260   -249   -224   -181
ATOM   3206  NE2 GLN A 506      40.720  -9.973  79.637  1.00 21.06           N  
ANISOU 3206  NE2 GLN A 506     2384   3377   2240   -107   -240      1
ATOM   3207  H   GLN A 506      39.143  -9.945  75.336  1.00  0.00           H  
ATOM   3208  HA  GLN A 506      37.112 -11.565  76.424  1.00  0.00           H  
ATOM   3209  HB3 GLN A 506      36.891  -9.519  78.025  1.00  0.00           H  
ATOM   3210  HB2 GLN A 506      38.148  -8.793  77.069  1.00  0.00           H  
ATOM   3211  HG3 GLN A 506      39.534 -10.972  77.592  1.00  0.00           H  
ATOM   3212  HG2 GLN A 506      38.310 -11.325  78.774  1.00  0.00           H  
ATOM   3213 HE22 GLN A 506      41.231  -9.413  80.304  1.00  0.00           H  
ATOM   3214 HE21 GLN A 506      41.142 -10.813  79.267  1.00  0.00           H  
ATOM   3215  N   LEU A 507      35.950  -8.881  74.865  1.00 12.69           N  
ANISOU 3215  N   LEU A 507     1799   1359   1664   -111      2    -74
ATOM   3216  CA  LEU A 507      34.767  -8.268  74.257  1.00 13.68           C  
ANISOU 3216  CA  LEU A 507     2009   1346   1842   -115     30   -107
ATOM   3217  C   LEU A 507      34.153  -9.132  73.141  1.00 10.78           C  
ANISOU 3217  C   LEU A 507     1652    930   1516    -51     75    -59
ATOM   3218  O   LEU A 507      32.930  -9.268  73.105  1.00 12.90           O  
ANISOU 3218  O   LEU A 507     1964   1141   1798    -15     99    -68
ATOM   3219  CB  LEU A 507      35.110  -6.849  73.744  1.00 13.43           C  
ANISOU 3219  CB  LEU A 507     2000   1250   1854   -207     22   -143
ATOM   3220  CG  LEU A 507      35.303  -5.787  74.851  1.00 18.56           C  
ANISOU 3220  CG  LEU A 507     2675   1899   2477   -294    -12   -231
ATOM   3221  CD1 LEU A 507      35.735  -4.432  74.255  1.00 18.29           C  
ANISOU 3221  CD1 LEU A 507     2675   1761   2513   -389      6   -254
ATOM   3222  CD2 LEU A 507      34.069  -5.636  75.762  1.00 20.97           C  
ANISOU 3222  CD2 LEU A 507     3059   2161   2749   -245     -1   -284
ATOM   3223  H   LEU A 507      36.836  -8.434  74.667  1.00  0.00           H  
ATOM   3224  HA  LEU A 507      34.004  -8.185  75.031  1.00  0.00           H  
ATOM   3225  HB3 LEU A 507      34.320  -6.495  73.085  1.00  0.00           H  
ATOM   3226  HB2 LEU A 507      36.007  -6.901  73.123  1.00  0.00           H  
ATOM   3227  HG  LEU A 507      36.122  -6.116  75.485  1.00  0.00           H  
ATOM   3228 HD11 LEU A 507      36.581  -4.024  74.808  1.00  0.00           H  
ATOM   3229 HD12 LEU A 507      36.038  -4.517  73.211  1.00  0.00           H  
ATOM   3230 HD13 LEU A 507      34.937  -3.689  74.294  1.00  0.00           H  
ATOM   3231 HD21 LEU A 507      33.956  -4.618  76.130  1.00  0.00           H  
ATOM   3232 HD22 LEU A 507      33.146  -5.912  75.255  1.00  0.00           H  
ATOM   3233 HD23 LEU A 507      34.153  -6.277  76.636  1.00  0.00           H  
ATOM   3234  N   LEU A 508      35.000  -9.721  72.277  1.00  9.67           N  
ANISOU 3234  N   LEU A 508     1466    821   1389    -39     90    -14
ATOM   3235  CA  LEU A 508      34.583 -10.599  71.177  1.00  9.37           C  
ANISOU 3235  CA  LEU A 508     1445    737   1379      8    132      4
ATOM   3236  C   LEU A 508      34.034 -11.961  71.649  1.00 11.81           C  
ANISOU 3236  C   LEU A 508     1768   1030   1690     71    168     18
ATOM   3237  O   LEU A 508      33.150 -12.501  70.984  1.00  9.68           O  
ANISOU 3237  O   LEU A 508     1521    716   1441     80    189     -2
ATOM   3238  CB  LEU A 508      35.756 -10.790  70.189  1.00 10.17           C  
ANISOU 3238  CB  LEU A 508     1502    878   1484     15    149     43
ATOM   3239  CG  LEU A 508      36.095  -9.541  69.340  1.00 11.28           C  
ANISOU 3239  CG  LEU A 508     1628   1021   1638    -51    132     47
ATOM   3240  CD1 LEU A 508      37.399  -9.752  68.546  1.00 10.35           C  
ANISOU 3240  CD1 LEU A 508     1457    959   1517    -33    159    100
ATOM   3241  CD2 LEU A 508      34.938  -9.106  68.419  1.00 14.30           C  
ANISOU 3241  CD2 LEU A 508     2069   1324   2040    -64    137     22
ATOM   3242  H   LEU A 508      35.995  -9.558  72.364  1.00  0.00           H  
ATOM   3243  HA  LEU A 508      33.764 -10.104  70.655  1.00  0.00           H  
ATOM   3244  HB3 LEU A 508      35.533 -11.612  69.505  1.00  0.00           H  
ATOM   3245  HB2 LEU A 508      36.636 -11.107  70.752  1.00  0.00           H  
ATOM   3246  HG  LEU A 508      36.279  -8.715  70.026  1.00  0.00           H  
ATOM   3247 HD11 LEU A 508      37.991  -8.838  68.527  1.00  0.00           H  
ATOM   3248 HD12 LEU A 508      38.024 -10.533  68.980  1.00  0.00           H  
ATOM   3249 HD13 LEU A 508      37.208 -10.035  67.510  1.00  0.00           H  
ATOM   3250 HD21 LEU A 508      35.280  -8.831  67.421  1.00  0.00           H  
ATOM   3251 HD22 LEU A 508      34.195  -9.893  68.299  1.00  0.00           H  
ATOM   3252 HD23 LEU A 508      34.433  -8.232  68.831  1.00  0.00           H  
ATOM   3253  N   LEU A 509      34.527 -12.477  72.789  1.00 10.04           N  
ANISOU 3253  N   LEU A 509     1512    865   1436    108    170     56
ATOM   3254  CA  LEU A 509      34.047 -13.714  73.417  1.00  9.16           C  
ANISOU 3254  CA  LEU A 509     1418    727   1338    176    224     93
ATOM   3255  C   LEU A 509      32.647 -13.582  74.043  1.00  8.96           C  
ANISOU 3255  C   LEU A 509     1433    649   1322    162    226     62
ATOM   3256  O   LEU A 509      31.958 -14.596  74.152  1.00 11.70           O  
ANISOU 3256  O   LEU A 509     1781    969   1694    174    261     72
ATOM   3257  CB  LEU A 509      35.074 -14.198  74.466  1.00  9.39           C  
ANISOU 3257  CB  LEU A 509     1393    858   1317    240    231    167
ATOM   3258  CG  LEU A 509      36.297 -14.922  73.857  1.00 14.56           C  
ANISOU 3258  CG  LEU A 509     2001   1558   1974    296    266    231
ATOM   3259  CD1 LEU A 509      37.445 -15.044  74.884  1.00 17.04           C  
ANISOU 3259  CD1 LEU A 509     2246   2002   2226    383    277    328
ATOM   3260  CD2 LEU A 509      35.916 -16.280  73.227  1.00 17.32           C  
ANISOU 3260  CD2 LEU A 509     2406   1783   2390    337    349    230
ATOM   3261  H   LEU A 509      35.274 -11.994  73.270  1.00  0.00           H  
ATOM   3262  HA  LEU A 509      33.959 -14.470  72.635  1.00  0.00           H  
ATOM   3263  HB3 LEU A 509      34.603 -14.877  75.180  1.00  0.00           H  
ATOM   3264  HB2 LEU A 509      35.397 -13.338  75.056  1.00  0.00           H  
ATOM   3265  HG  LEU A 509      36.674 -14.301  73.045  1.00  0.00           H  
ATOM   3266 HD11 LEU A 509      38.356 -14.588  74.496  1.00  0.00           H  
ATOM   3267 HD12 LEU A 509      37.212 -14.540  75.822  1.00  0.00           H  
ATOM   3268 HD13 LEU A 509      37.683 -16.078  75.135  1.00  0.00           H  
ATOM   3269 HD21 LEU A 509      36.537 -17.103  73.579  1.00  0.00           H  
ATOM   3270 HD22 LEU A 509      34.881 -16.553  73.435  1.00  0.00           H  
ATOM   3271 HD23 LEU A 509      36.025 -16.243  72.143  1.00  0.00           H  
ATOM   3272  N   ILE A 510      32.227 -12.357  74.408  1.00  8.21           N  
ANISOU 3272  N   ILE A 510     1350    574   1197    122    178     20
ATOM   3273  CA  ILE A 510      30.874 -12.081  74.901  1.00  8.83           C  
ANISOU 3273  CA  ILE A 510     1462    616   1278    126    188     -2
ATOM   3274  C   ILE A 510      29.823 -12.100  73.767  1.00  7.69           C  
ANISOU 3274  C   ILE A 510     1284    475   1163     90    171    -22
ATOM   3275  O   ILE A 510      28.665 -12.413  74.043  1.00  8.54           O  
ANISOU 3275  O   ILE A 510     1382    583   1279     93    186    -18
ATOM   3276  CB  ILE A 510      30.799 -10.738  75.689  1.00 11.96           C  
ANISOU 3276  CB  ILE A 510     1881   1034   1628    100    146    -51
ATOM   3277  CG1 ILE A 510      31.685 -10.791  76.955  1.00 17.87           C  
ANISOU 3277  CG1 ILE A 510     2602   1884   2302    110    118    -47
ATOM   3278  CG2 ILE A 510      29.370 -10.321  76.097  1.00 11.22           C  
ANISOU 3278  CG2 ILE A 510     1821    908   1533    126    170    -64
ATOM   3279  CD1 ILE A 510      32.108  -9.407  77.463  1.00 18.26           C  
ANISOU 3279  CD1 ILE A 510     2686   1952   2300     67     78   -127
ATOM   3280  H   ILE A 510      32.840 -11.561  74.299  1.00  0.00           H  
ATOM   3281  HA  ILE A 510      30.602 -12.879  75.596  1.00  0.00           H  
ATOM   3282  HB  ILE A 510      31.195  -9.955  75.041  1.00  0.00           H  
ATOM   3283 HG13 ILE A 510      32.588 -11.370  76.773  1.00  0.00           H  
ATOM   3284 HG12 ILE A 510      31.161 -11.327  77.747  1.00  0.00           H  
ATOM   3285 HG21 ILE A 510      29.369  -9.497  76.808  1.00  0.00           H  
ATOM   3286 HG22 ILE A 510      28.777  -9.997  75.243  1.00  0.00           H  
ATOM   3287 HG23 ILE A 510      28.852 -11.153  76.574  1.00  0.00           H  
ATOM   3288 HD11 ILE A 510      32.954  -9.498  78.143  1.00  0.00           H  
ATOM   3289 HD12 ILE A 510      32.412  -8.751  76.648  1.00  0.00           H  
ATOM   3290 HD13 ILE A 510      31.301  -8.915  78.003  1.00  0.00           H  
ATOM   3291  N   LEU A 511      30.240 -11.842  72.511  1.00  9.88           N  
ANISOU 3291  N   LEU A 511     1547    758   1449     64    149    -37
ATOM   3292  CA  LEU A 511      29.380 -11.953  71.326  1.00  6.97           C  
ANISOU 3292  CA  LEU A 511     1161    397   1088     46    139    -56
ATOM   3293  C   LEU A 511      28.949 -13.402  71.016  1.00  9.07           C  
ANISOU 3293  C   LEU A 511     1421    650   1375     42    171    -60
ATOM   3294  O   LEU A 511      27.885 -13.584  70.426  1.00 10.39           O  
ANISOU 3294  O   LEU A 511     1583    808   1555     18    176    -84
ATOM   3295  CB  LEU A 511      30.049 -11.313  70.088  1.00  8.71           C  
ANISOU 3295  CB  LEU A 511     1384    621   1306     34    129    -63
ATOM   3296  CG  LEU A 511      30.529  -9.852  70.249  1.00 13.15           C  
ANISOU 3296  CG  LEU A 511     1957   1174   1864     23    111    -55
ATOM   3297  CD1 LEU A 511      31.155  -9.345  68.933  1.00 16.12           C  
ANISOU 3297  CD1 LEU A 511     2339   1542   2243     15    123    -43
ATOM   3298  CD2 LEU A 511      29.436  -8.896  70.771  1.00 11.75           C  
ANISOU 3298  CD2 LEU A 511     1788    992   1683     31    102    -60
ATOM   3299  H   LEU A 511      31.207 -11.605  72.343  1.00  0.00           H  
ATOM   3300  HA  LEU A 511      28.467 -11.400  71.540  1.00  0.00           H  
ATOM   3301  HB3 LEU A 511      29.341 -11.351  69.257  1.00  0.00           H  
ATOM   3302  HB2 LEU A 511      30.894 -11.929  69.779  1.00  0.00           H  
ATOM   3303  HG  LEU A 511      31.328  -9.855  70.989  1.00  0.00           H  
ATOM   3304 HD11 LEU A 511      32.143  -8.926  69.115  1.00  0.00           H  
ATOM   3305 HD12 LEU A 511      31.280 -10.145  68.203  1.00  0.00           H  
ATOM   3306 HD13 LEU A 511      30.558  -8.570  68.452  1.00  0.00           H  
ATOM   3307 HD21 LEU A 511      29.421  -7.944  70.240  1.00  0.00           H  
ATOM   3308 HD22 LEU A 511      28.439  -9.324  70.680  1.00  0.00           H  
ATOM   3309 HD23 LEU A 511      29.599  -8.666  71.825  1.00  0.00           H  
ATOM   3310  N   SER A 512      29.743 -14.398  71.452  1.00 10.00           N  
ANISOU 3310  N   SER A 512     1543    754   1503     63    205    -37
ATOM   3311  CA ASER A 512      29.397 -15.822  71.377  0.53 10.32           C  
ANISOU 3311  CA ASER A 512     1587    761   1574     57    251    -38
ATOM   3312  CA BSER A 512      29.457 -15.835  71.538  0.47 10.87           C  
ANISOU 3312  CA BSER A 512     1657    830   1644     59    252    -37
ATOM   3313  C   SER A 512      28.299 -16.221  72.382  1.00  9.44           C  
ANISOU 3313  C   SER A 512     1470    635   1482     49    273    -21
ATOM   3314  O   SER A 512      27.499 -17.103  72.069  1.00  8.83           O  
ANISOU 3314  O   SER A 512     1389    526   1440      9    297    -45
ATOM   3315  CB ASER A 512      30.659 -16.682  71.577  0.53 13.27           C  
ANISOU 3315  CB ASER A 512     1970   1114   1957    104    303      3
ATOM   3316  CB BSER A 512      30.621 -16.725  71.976  0.47 13.87           C  
ANISOU 3316  CB BSER A 512     2045   1192   2032    108    304      8
ATOM   3317  OG ASER A 512      31.478 -16.629  70.428  0.53  8.80           O  
ANISOU 3317  OG ASER A 512     1413    542   1388    109    310    -20
ATOM   3318  OG BSER A 512      30.182 -18.040  72.258  0.47 12.93           O  
ANISOU 3318  OG BSER A 512     1936   1025   1950    110    366     23
ATOM   3319  H   SER A 512      30.602 -14.172  71.934  1.00  0.00           H  
ATOM   3320  HA ASER A 512      28.998 -16.028  70.381  0.53  0.00           H  
ATOM   3321  HA BSER A 512      29.177 -16.105  70.520  0.47  0.00           H  
ATOM   3322  HB3ASER A 512      30.390 -17.728  71.734  0.53  0.00           H  
ATOM   3323  HB3BSER A 512      31.088 -16.300  72.864  0.47  0.00           H  
ATOM   3324  HB2ASER A 512      31.229 -16.371  72.452  0.53  0.00           H  
ATOM   3325  HB2BSER A 512      31.372 -16.755  71.187  0.47  0.00           H  
ATOM   3326  HG ASER A 512      31.847 -15.745  70.354  0.53  0.00           H  
ATOM   3327  HG BSER A 512      30.930 -18.576  72.530  0.47  0.00           H  
ATOM   3328  N   HIS A 513      28.250 -15.546  73.546  1.00  7.56           N  
ANISOU 3328  N   HIS A 513     1235    414   1226     85    277     18
ATOM   3329  CA  HIS A 513      27.166 -15.687  74.518  1.00  7.83           C  
ANISOU 3329  CA  HIS A 513     1266    435   1275     92    313     46
ATOM   3330  C   HIS A 513      25.898 -14.928  74.084  1.00  7.65           C  
ANISOU 3330  C   HIS A 513     1232    416   1260     58    291     11
ATOM   3331  O   HIS A 513      24.807 -15.443  74.307  1.00  8.08           O  
ANISOU 3331  O   HIS A 513     1271    442   1356     38    335     23
ATOM   3332  CB  HIS A 513      27.651 -15.277  75.922  1.00  9.18           C  
ANISOU 3332  CB  HIS A 513     1454    625   1408    157    330     95
ATOM   3333  CG  HIS A 513      26.592 -15.343  76.999  0.64  8.34           C  
ANISOU 3333  CG  HIS A 513     1346    511   1312    185    386    142
ATOM   3334  ND1 HIS A 513      25.870 -16.507  77.292  0.56  8.27           N  
ANISOU 3334  ND1 HIS A 513     1354    519   1270    215    381    138
ATOM   3335  CD2 HIS A 513      26.146 -14.329  77.817  1.00 14.43           C  
ANISOU 3335  CD2 HIS A 513     2101   1256   2127    194    460    202
ATOM   3336  CE1 HIS A 513      25.015 -16.148  78.242  1.00 23.03           C  
ANISOU 3336  CE1 HIS A 513     3212   2383   3157    250    449    202
ATOM   3337  NE2 HIS A 513      25.132 -14.866  78.590  1.00 24.09           N  
ANISOU 3337  NE2 HIS A 513     3321   2490   3343    230    498    245
ATOM   3338  H   HIS A 513      28.938 -14.833  73.742  1.00  0.00           H  
ATOM   3339  HA  HIS A 513      26.900 -16.745  74.575  1.00  0.00           H  
ATOM   3340  HB3 HIS A 513      28.052 -14.264  75.901  1.00  0.00           H  
ATOM   3341  HB2 HIS A 513      28.475 -15.923  76.228  1.00  0.00           H  
ATOM   3342  HD2 HIS A 513      26.458 -13.299  77.892  1.00  0.00           H  
ATOM   3343  HE1 HIS A 513      24.298 -16.824  78.684  1.00  0.00           H  
ATOM   3344  HE2 HIS A 513      24.581 -14.376  79.282  1.00  0.00           H  
ATOM   3345  N   ILE A 514      26.044 -13.758  73.435  1.00  7.96           N  
ANISOU 3345  N   ILE A 514     1276    482   1267     56    238    -20
ATOM   3346  CA  ILE A 514      24.925 -13.000  72.858  1.00  9.08           C  
ANISOU 3346  CA  ILE A 514     1411    621   1418     45    236    -38
ATOM   3347  C   ILE A 514      24.239 -13.741  71.689  1.00  8.10           C  
ANISOU 3347  C   ILE A 514     1264    471   1340    -16    254    -78
ATOM   3348  O   ILE A 514      23.015 -13.665  71.575  1.00  8.53           O  
ANISOU 3348  O   ILE A 514     1283    530   1427    -44    277    -82
ATOM   3349  CB  ILE A 514      25.341 -11.551  72.455  1.00 11.69           C  
ANISOU 3349  CB  ILE A 514     1757    975   1711     66    191    -51
ATOM   3350  CG1 ILE A 514      25.672 -10.711  73.713  1.00 12.45           C  
ANISOU 3350  CG1 ILE A 514     1878   1079   1773    102    185    -40
ATOM   3351  CG2 ILE A 514      24.314 -10.798  71.576  1.00 10.44           C  
ANISOU 3351  CG2 ILE A 514     1596    804   1566     78    211    -54
ATOM   3352  CD1 ILE A 514      26.570  -9.496  73.445  1.00 15.80           C  
ANISOU 3352  CD1 ILE A 514     2320   1505   2179    100    151    -57
ATOM   3353  H   ILE A 514      26.968 -13.370  73.303  1.00  0.00           H  
ATOM   3354  HA  ILE A 514      24.165 -12.916  73.632  1.00  0.00           H  
ATOM   3355  HB  ILE A 514      26.254 -11.634  71.867  1.00  0.00           H  
ATOM   3356 HG13 ILE A 514      26.174 -11.326  74.459  1.00  0.00           H  
ATOM   3357 HG12 ILE A 514      24.748 -10.378  74.188  1.00  0.00           H  
ATOM   3358 HG21 ILE A 514      24.625  -9.778  71.359  1.00  0.00           H  
ATOM   3359 HG22 ILE A 514      24.185 -11.284  70.612  1.00  0.00           H  
ATOM   3360 HG23 ILE A 514      23.338 -10.745  72.061  1.00  0.00           H  
ATOM   3361 HD11 ILE A 514      26.701  -8.907  74.352  1.00  0.00           H  
ATOM   3362 HD12 ILE A 514      27.558  -9.804  73.105  1.00  0.00           H  
ATOM   3363 HD13 ILE A 514      26.147  -8.839  72.689  1.00  0.00           H  
ATOM   3364  N   ARG A 515      25.021 -14.516  70.915  1.00  7.36           N  
ANISOU 3364  N   ARG A 515     1177    379   1241    -43    237   -110
ATOM   3365  CA  ARG A 515      24.530 -15.477  69.927  1.00 11.05           C  
ANISOU 3365  CA  ARG A 515     1632    823   1745   -116    256   -174
ATOM   3366  C   ARG A 515      23.703 -16.605  70.569  1.00  8.75           C  
ANISOU 3366  C   ARG A 515     1321    488   1516   -163    308   -166
ATOM   3367  O   ARG A 515      22.640 -16.927  70.045  1.00  9.45           O  
ANISOU 3367  O   ARG A 515     1369    571   1652   -251    325   -216
ATOM   3368  CB  ARG A 515      25.721 -16.040  69.123  1.00 12.70           C  
ANISOU 3368  CB  ARG A 515     1864   1028   1932   -111    246   -200
ATOM   3369  CG  ARG A 515      25.356 -17.073  68.031  1.00 17.34           C  
ANISOU 3369  CG  ARG A 515     2452   1592   2545   -189    266   -286
ATOM   3370  CD  ARG A 515      24.720 -16.476  66.760  1.00 20.42           C  
ANISOU 3370  CD  ARG A 515     2823   2034   2902   -238    235   -372
ATOM   3371  NE  ARG A 515      25.708 -15.704  65.987  1.00 22.71           N  
ANISOU 3371  NE  ARG A 515     3141   2349   3138   -175    215   -359
ATOM   3372  CZ  ARG A 515      26.604 -16.190  65.110  1.00 32.43           C  
ANISOU 3372  CZ  ARG A 515     4392   3603   4326   -183    213   -427
ATOM   3373  NH1 ARG A 515      26.573 -17.461  64.679  1.00 29.81           N  
ANISOU 3373  NH1 ARG A 515     4057   3280   3989   -254    218   -523
ATOM   3374  NH2 ARG A 515      27.571 -15.381  64.668  1.00 34.68           N1+
ANISOU 3374  NH2 ARG A 515     4697   3912   4568   -121    208   -396
ATOM   3375  H   ARG A 515      26.023 -14.495  71.052  1.00  0.00           H  
ATOM   3376  HA  ARG A 515      23.876 -14.934  69.245  1.00  0.00           H  
ATOM   3377  HB3 ARG A 515      26.415 -16.519  69.812  1.00  0.00           H  
ATOM   3378  HB2 ARG A 515      26.282 -15.214  68.683  1.00  0.00           H  
ATOM   3379  HG3 ARG A 515      24.771 -17.914  68.402  1.00  0.00           H  
ATOM   3380  HG2 ARG A 515      26.311 -17.519  67.745  1.00  0.00           H  
ATOM   3381  HD3 ARG A 515      23.981 -15.735  67.058  1.00  0.00           H  
ATOM   3382  HD2 ARG A 515      24.171 -17.215  66.175  1.00  0.00           H  
ATOM   3383  HE  ARG A 515      25.742 -14.718  66.218  1.00  0.00           H  
ATOM   3384 HH12 ARG A 515      27.259 -17.802  64.023  1.00  0.00           H  
ATOM   3385 HH11 ARG A 515      25.842 -18.079  64.999  1.00  0.00           H  
ATOM   3386 HH22 ARG A 515      28.265 -15.713  64.014  1.00  0.00           H  
ATOM   3387 HH21 ARG A 515      27.588 -14.414  64.961  1.00  0.00           H  
ATOM   3388  N   HIS A 516      24.193 -17.162  71.692  1.00  8.77           N  
ANISOU 3388  N   HIS A 516     1341    470   1524   -116    340   -105
ATOM   3389  CA  HIS A 516      23.516 -18.208  72.463  1.00  9.60           C  
ANISOU 3389  CA  HIS A 516     1432    524   1692   -145    407    -75
ATOM   3390  C   HIS A 516      22.174 -17.741  73.059  1.00  9.80           C  
ANISOU 3390  C   HIS A 516     1412    553   1759   -178    433    -52
ATOM   3391  O   HIS A 516      21.200 -18.486  72.958  1.00 10.73           O  
ANISOU 3391  O   HIS A 516     1485    648   1945   -269    468    -72
ATOM   3392  CB  HIS A 516      24.468 -18.773  73.539  1.00 12.55           C  
ANISOU 3392  CB  HIS A 516     1827    888   2054    -65    446      4
ATOM   3393  CG  HIS A 516      23.868 -19.827  74.439  1.00 16.18           C  
ANISOU 3393  CG  HIS A 516     2278   1289   2580    -77    532     54
ATOM   3394  ND1 HIS A 516      23.356 -21.023  73.964  1.00 13.88           N  
ANISOU 3394  ND1 HIS A 516     1989    929   2357   -152    574     13
ATOM   3395  CD2 HIS A 516      23.660 -19.851  75.801  1.00 15.65           C  
ANISOU 3395  CD2 HIS A 516     2200   1223   2522    -20    590    144
ATOM   3396  CE1 HIS A 516      22.875 -21.691  75.015  1.00 16.04           C  
ANISOU 3396  CE1 HIS A 516     2253   1154   2688   -145    655     80
ATOM   3397  NE2 HIS A 516      23.024 -21.040  76.163  1.00 14.46           N  
ANISOU 3397  NE2 HIS A 516     2041   1002   2451    -59    668    167
ATOM   3398  H   HIS A 516      25.078 -16.841  72.060  1.00  0.00           H  
ATOM   3399  HA  HIS A 516      23.289 -19.018  71.768  1.00  0.00           H  
ATOM   3400  HB3 HIS A 516      24.837 -17.974  74.178  1.00  0.00           H  
ATOM   3401  HB2 HIS A 516      25.349 -19.203  73.059  1.00  0.00           H  
ATOM   3402  HD1 HIS A 516      23.339 -21.331  73.002  1.00  0.00           H  
ATOM   3403  HD2 HIS A 516      23.905 -19.102  76.541  1.00  0.00           H  
ATOM   3404  HE1 HIS A 516      22.409 -22.662  74.942  1.00  0.00           H  
ATOM   3405  N   MET A 517      22.134 -16.514  73.611  1.00  9.30           N  
ANISOU 3405  N   MET A 517     1354    522   1658   -107    418    -10
ATOM   3406  CA  MET A 517      20.913 -15.862  74.094  1.00  9.59           C  
ANISOU 3406  CA  MET A 517     1330    624   1691    -96    429     35
ATOM   3407  C   MET A 517      19.878 -15.640  72.986  1.00 10.05           C  
ANISOU 3407  C   MET A 517     1305    773   1742   -169    384    -14
ATOM   3408  O   MET A 517      18.697 -15.885  73.221  1.00 10.88           O  
ANISOU 3408  O   MET A 517     1323    937   1875   -215    407     13
ATOM   3409  CB  MET A 517      21.236 -14.509  74.752  1.00  8.96           C  
ANISOU 3409  CB  MET A 517     1281    594   1530     17    406     74
ATOM   3410  CG  MET A 517      22.010 -14.620  76.065  1.00  8.89           C  
ANISOU 3410  CG  MET A 517     1323    553   1503     88    446    129
ATOM   3411  SD  MET A 517      22.059 -13.079  77.009  1.00 11.33           S  
ANISOU 3411  SD  MET A 517     1666    930   1709    196    421    138
ATOM   3412  CE  MET A 517      23.033 -11.992  75.942  1.00  7.90           C  
ANISOU 3412  CE  MET A 517     1281    473   1246    182    346     62
ATOM   3413  H   MET A 517      22.986 -15.971  73.674  1.00  0.00           H  
ATOM   3414  HA  MET A 517      20.457 -16.516  74.841  1.00  0.00           H  
ATOM   3415  HB3 MET A 517      20.308 -13.973  74.958  1.00  0.00           H  
ATOM   3416  HB2 MET A 517      21.792 -13.886  74.051  1.00  0.00           H  
ATOM   3417  HG3 MET A 517      23.027 -14.966  75.909  1.00  0.00           H  
ATOM   3418  HG2 MET A 517      21.526 -15.371  76.686  1.00  0.00           H  
ATOM   3419  HE1 MET A 517      23.115 -11.005  76.396  1.00  0.00           H  
ATOM   3420  HE2 MET A 517      24.038 -12.395  75.819  1.00  0.00           H  
ATOM   3421  HE3 MET A 517      22.561 -11.875  74.966  1.00  0.00           H  
ATOM   3422  N   SER A 518      20.345 -15.194  71.807  1.00  9.49           N  
ANISOU 3422  N   SER A 518     1246    735   1626   -176    323    -76
ATOM   3423  CA  SER A 518      19.520 -14.966  70.625  1.00 10.11           C  
ANISOU 3423  CA  SER A 518     1236    932   1672   -234    273   -121
ATOM   3424  C   SER A 518      18.914 -16.260  70.067  1.00 11.27           C  
ANISOU 3424  C   SER A 518     1331   1066   1884   -381    291   -190
ATOM   3425  O   SER A 518      17.737 -16.244  69.727  1.00 12.24           O  
ANISOU 3425  O   SER A 518     1341   1301   2008   -447    278   -191
ATOM   3426  CB  SER A 518      20.328 -14.188  69.574  1.00  9.65           C  
ANISOU 3426  CB  SER A 518     1211    907   1550   -208    217   -167
ATOM   3427  OG  SER A 518      19.604 -13.991  68.376  1.00 10.49           O  
ANISOU 3427  OG  SER A 518     1230   1147   1611   -270    167   -220
ATOM   3428  H   SER A 518      21.332 -14.996  71.705  1.00  0.00           H  
ATOM   3429  HA  SER A 518      18.687 -14.329  70.929  1.00  0.00           H  
ATOM   3430  HB3 SER A 518      21.255 -14.707  69.334  1.00  0.00           H  
ATOM   3431  HB2 SER A 518      20.599 -13.211  69.976  1.00  0.00           H  
ATOM   3432  HG  SER A 518      19.581 -14.819  67.890  1.00  0.00           H  
ATOM   3433  N   ASN A 519      19.689 -17.357  70.031  1.00 11.37           N  
ANISOU 3433  N   ASN A 519     1423    940   1955   -433    329   -248
ATOM   3434  CA  ASN A 519      19.211 -18.683  69.619  1.00 12.71           C  
ANISOU 3434  CA  ASN A 519     1575   1048   2206   -583    367   -332
ATOM   3435  C   ASN A 519      18.151 -19.246  70.582  1.00 13.60           C  
ANISOU 3435  C   ASN A 519     1621   1144   2401   -642    430   -267
ATOM   3436  O   ASN A 519      17.193 -19.854  70.109  1.00 15.34           O  
ANISOU 3436  O   ASN A 519     1750   1432   2648   -772    417   -319
ATOM   3437  CB  ASN A 519      20.402 -19.662  69.487  1.00 12.74           C  
ANISOU 3437  CB  ASN A 519     1693    942   2207   -533    391   -345
ATOM   3438  CG  ASN A 519      21.368 -19.349  68.337  1.00 13.29           C  
ANISOU 3438  CG  ASN A 519     1798   1044   2206   -526    339   -432
ATOM   3439  OD1 ASN A 519      21.039 -18.628  67.398  1.00 15.42           O  
ANISOU 3439  OD1 ASN A 519     2010   1414   2436   -606    286   -524
ATOM   3440  ND2 ASN A 519      22.576 -19.912  68.402  1.00 15.05           N  
ANISOU 3440  ND2 ASN A 519     2099   1215   2404   -430    351   -399
ATOM   3441  H   ASN A 519      20.658 -17.295  70.312  1.00  0.00           H  
ATOM   3442  HA  ASN A 519      18.748 -18.552  68.638  1.00  0.00           H  
ATOM   3443  HB3 ASN A 519      20.023 -20.669  69.306  1.00  0.00           H  
ATOM   3444  HB2 ASN A 519      20.956 -19.706  70.427  1.00  0.00           H  
ATOM   3445 HD22 ASN A 519      23.245 -19.751  67.664  1.00  0.00           H  
ATOM   3446 HD21 ASN A 519      22.823 -20.509  69.177  1.00  0.00           H  
ATOM   3447  N   LYS A 520      18.316 -19.000  71.895  1.00 13.02           N  
ANISOU 3447  N   LYS A 520     1586   1008   2351   -539    490   -148
ATOM   3448  CA  LYS A 520      17.381 -19.424  72.939  1.00 21.83           C  
ANISOU 3448  CA  LYS A 520     2642   2120   3534   -568    559    -61
ATOM   3449  C   LYS A 520      16.095 -18.572  72.968  1.00 14.30           C  
ANISOU 3449  C   LYS A 520     1544   1355   2533   -583    514    -30
ATOM   3450  O   LYS A 520      15.039 -19.091  73.330  1.00 17.38           O  
ANISOU 3450  O   LYS A 520     1830   1788   2986   -693    547    -15
ATOM   3451  CB  LYS A 520      18.101 -19.395  74.309  1.00 24.52           C  
ANISOU 3451  CB  LYS A 520     3051   2402   3865   -423    620     61
ATOM   3452  CG  LYS A 520      17.722 -20.565  75.232  1.00 33.62           C  
ANISOU 3452  CG  LYS A 520     4213   3486   5073   -427    695    124
ATOM   3453  CD  LYS A 520      18.360 -21.891  74.777  1.00 38.51           C  
ANISOU 3453  CD  LYS A 520     4906   4009   5717   -463    700     51
ATOM   3454  CE  LYS A 520      17.820 -23.111  75.537  1.00 40.51           C  
ANISOU 3454  CE  LYS A 520     5177   4178   6036   -443    796    132
ATOM   3455  NZ  LYS A 520      18.295 -24.371  74.938  1.00 43.47           N1+
ANISOU 3455  NZ  LYS A 520     5613   4447   6458   -497    824     61
ATOM   3456  H   LYS A 520      19.134 -18.494  72.207  1.00  0.00           H  
ATOM   3457  HA  LYS A 520      17.068 -20.443  72.709  1.00  0.00           H  
ATOM   3458  HB3 LYS A 520      17.924 -18.441  74.808  1.00  0.00           H  
ATOM   3459  HB2 LYS A 520      19.180 -19.444  74.172  1.00  0.00           H  
ATOM   3460  HG3 LYS A 520      16.636 -20.663  75.266  1.00  0.00           H  
ATOM   3461  HG2 LYS A 520      18.039 -20.343  76.251  1.00  0.00           H
[truncated: 52,450 more chars]
